# Supplementary material for: Effects of turmeric (Curcuma longa) supplementation on glucose metabolism in diabetes mellitus and metabolic syndrome: An umbrella review and updated meta-analysis
Source: PLoS One. 2023 Jul 20;18(7):e0288997. doi: 10.1371/journal.pone.0288997 (PMC10359013; doi:10.1371/journal.pone.0288997)
Supplement: S1 File — (ZIP) [file pone.0288997.s002.zip]

Archive with 43 entries (43 files):
- Fig S16.pdf
- Fig S17.pdf
- Fig S18.pdf
- Fig S19.pdf
- Fig S20.pdf
- Fig S21.pdf
- Fig S22.pdf
- Fig S23.pdf
- Fig S24.pdf
- Fig S25.pdf
- Fig S26.pdf
- Fig S27.pdf
- Fig S28.pdf
- Fig S29.pdf
- Fig S30.pdf
- Fig S31.pdf
- Fig S32.pdf
- Fig S33.pdf
- Fig S34.pdf
- Fig S35.pdf
- Fig S36.pdf
- Fig S37.pdf
- Fig S38.pdf
- Fig S39.pdf
- Fig S40.pdf
- Fig S41.pdf
- Fig S42.pdf
- File S43 PRISMA Checklist_20230127.docx
- Table S1.pdf
- Table S10.pdf
- Table S11.pdf
- Table S12.pdf
- Table S13.pdf
- Table S14.pdf
- Table S15.xlsx
- Table S2.pdf
- Table S3.pdf
- Table S4.pdf
- Table S5.pdf
- Table S6.pdf
- Table S7.pdf
- Table S8.pdf
- Table S9.pdf
