# Supplementary material for: Effects of turmeric (Curcuma longa) supplementation on glucose metabolism in diabetes mellitus and metabolic syndrome: An umbrella review and updated meta-analysis
Source: PLoS One. 2023 Jul 20;18(7):e0288997. doi: 10.1371/journal.pone.0288997 (PMC10359013; doi:10.1371/journal.pone.0288997)
Supplement: S1 File — (ZIP) [file pone.0288997.s002.zip › Table S15.xlsx]

## Sheet: FBS
no	author	year	Type of curcumin product	treatment	duration_of_outcome_measurement_(wk)	BMI_group	TC_group	TG_group	LDL_group	HDL_group	FBS_group	A1C_group	SBP_group	DBP_group	DM_group	preDM_group	MetS_group	Type of curcumin product by trial	Additional treatment	ROB	Curcumin_product_dose_per_day	Curcumin_product_dose_per_day_group	n	post	post_sd	md	md_sd
1	Adab, Z	2019	Whole compound	curcumin	8	BMI < 30 mg/m2	TC < 200 mg/dL	TG ≥ 150 mg/dL	LCL-C < 100 mg/dL	HDL-C < 45 mg/dL	FBG ≥ 130 mg/dL	HbA1C < 7%			Trial included patient with DM	Trial included patient without pre-DM	Trial included patient without MetS	Whole compound	Curcumin alone	Some concerns	2100	Dose ≥ 1,500 mg/day	40	131.64	28.33	-2.15	23.76
1	Adab, Z	2019	Control	control	8	BMI < 30 mg/m2	TC < 200 mg/dL	TG ≥ 150 mg/dL	LCL-C < 100 mg/dL	HDL-C < 45 mg/dL	FBG ≥ 130 mg/dL	HbA1C < 7%			Trial included patient with DM	Trial included patient without pre-DM	Trial included patient without MetS	Whole compound	Curcumin alone	Some concerns	2100	Dose ≥ 1,500 mg/day	40	139.41	41.57	9.5	29.23
2	Adibian M	2019	Extraction product	curcumin	10		TC < 200 mg/dL	TG < 150 mg/dL	LDL-C ≥ 100 mg/dL	HDL-C < 45 mg/dL					Trial included patient with DM	Trial included patient without pre-DM	Trial included patient without MetS	Extraction product	Curcumin alone	Some concerns	1500	Dose ≥ 1,000 mg/day	25
2	Adibian M	2019	Control	control	10		TC < 200 mg/dL	TG < 150 mg/dL	LDL-C ≥ 100 mg/dL	HDL-C < 45 mg/dL					Trial included patient with DM	Trial included patient without pre-DM	Trial included patient without MetS	Extraction product	Curcumin alone	Some concerns	1500	Dose ≥ 1,000 mg/day	28
3	Alidadi, M.	2021	Extraction product	curcumin	12	BMI < 30 mg/m2	TC < 200 mg/dL	TG ≥ 150 mg/dL	LDL-C ≥ 100 mg/dL	HDL-C ≥ 45 mg/dL	FBG < 130 mg/dL				Trial included patient without DM	Trial included patient without pre-DM	Trial included patient with MetS	Extraction product	Curcumin alone	Low risk	500	Dose < 1,000 mg/day	33			-6.84	14.08
3	Alidadi, M.	2021	Control	control	12	BMI < 30 mg/m2	TC < 200 mg/dL	TG ≥ 150 mg/dL	LDL-C ≥ 100 mg/dL	HDL-C ≥ 45 mg/dL	FBG < 130 mg/dL				Trial included patient without DM	Trial included patient without pre-DM	Trial included patient with MetS	Extraction product	Curcumin alone	Low risk	500	Dose < 1,000 mg/day	33			-2.82	33.53
4	Amin F	2015	Whole compound	curcumin	8	BMI < 30 mg/m2	TC < 200 mg/dL	TG ≥ 150 mg/dL	LDL-C ≥ 100 mg/dL	HDL-C < 45 mg/dL	FBG < 130 mg/dL		SBP < 130 mmHg	DBP < 80 mmHg	Trial included patient without DM	Trial included patient with pre-DM	Trial included patient with MetS	Whole compound	Curcumin alone	Low risk	2400	Dose ≥ 1,500 mg/day	63	116.1	19.6
4	Amin F	2015	Control	control	8	BMI < 30 mg/m2	TC < 200 mg/dL	TG ≥ 150 mg/dL	LDL-C ≥ 100 mg/dL	HDL-C < 45 mg/dL	FBG < 130 mg/dL		SBP < 130 mmHg	DBP < 80 mmHg	Trial included patient without DM	Trial included patient with pre-DM	Trial included patient with MetS	Whole compound	Curcumin alone	Low risk	2400	Dose ≥ 1,500 mg/day	63	116.1	24.5
5	Asadi S	2019	Bioavailability-enhanced Extract	curcumin	8	BMI ≥ 30 mg/m2					FBG ≥ 130 mg/dL	HbA1C ≥ 7%			Trial included patient with DM	Trial included patient without pre-DM	Trial included patient without MetS	Bioavailability-enhanced Extract	Curcumin alone	Low risk	80		40	150.9	58.1	-14.8	27.73
5	Asadi S	2019	Control	control	8	BMI ≥ 30 mg/m2					FBG ≥ 130 mg/dL	HbA1C ≥ 7%			Trial included patient with DM	Trial included patient without pre-DM	Trial included patient without MetS	Bioavailability-enhanced Extract	Curcumin alone	Low risk	80		40	189.7	62.5	4.8	31.27
6	Bateni, Z	2021-2022	Bioavailability-enhanced Extract	curcumin	12	BMI < 30 mg/m2	TC < 200 mg/dL	TG ≥ 150 mg/dL	LCL-C < 100 mg/dL	HDL-C < 45 mg/dL	FBG ≥ 130 mg/dL	HbA1C ≥ 7%	SBP < 130 mmHg	DBP ≥ 80 mmHg	Trial included patient without DM	Trial included patient without pre-DM	Trial included patient with MetS	Bioavailability-enhanced Extract	Curcumin alone	Some concerns	80		25	138.7	45.4	-6.9	55.2
6	Bateni, Z	2021-2022	Control	control	12	BMI < 30 mg/m2	TC < 200 mg/dL	TG ≥ 150 mg/dL	LCL-C < 100 mg/dL	HDL-C < 45 mg/dL	FBG ≥ 130 mg/dL	HbA1C ≥ 7%	SBP < 130 mmHg	DBP ≥ 80 mmHg	Trial included patient without DM	Trial included patient without pre-DM	Trial included patient with MetS	Bioavailability-enhanced Extract	Curcumin alone	Some concerns	80		25	134.8	27.4	-0.8	22.1
7	Chuengsamarn S	2012	Extraction product	curcumin	12	BMI < 30 mg/m2					FBG < 130 mg/dL	HbA1C < 7%			Trial included patient without DM	Trial included patient with pre-DM	Trial included patient without MetS	Extraction product	Curcumin alone	Low risk	NI	Dose ≥ 1,000 mg/day	118	96.11	8.44
7	Chuengsamarn S	2012	Control	control	12	BMI < 30 mg/m2					FBG < 130 mg/dL	HbA1C < 7%			Trial included patient without DM	Trial included patient with pre-DM	Trial included patient without MetS	Extraction product	Curcumin alone	Low risk	NI	Dose ≥ 1,000 mg/day	116	106.88	9.75
8	Chuengsamarn, S	2014	Extraction product	curcumin	12	BMI < 30 mg/m2	TC < 200 mg/dL	TG ≥ 150 mg/dL	LDL-C ≥ 100 mg/dL	HDL-C ≥ 45 mg/dL	FBG ≥ 130 mg/dL	HbA1C ≥ 7%	SBP < 130 mmHg	DBP < 80 mmHg	Trial included patient with DM	Trial included patient without pre-DM	Trial included patient without MetS	Extraction product	Curcumin alone	Low risk	NI	Dose ≥ 1,000 mg/day	106	133.18	29.4516
8	Chuengsamarn, S	2014	Control	control	12	BMI < 30 mg/m2	TC < 200 mg/dL	TG ≥ 150 mg/dL	LDL-C ≥ 100 mg/dL	HDL-C ≥ 45 mg/dL	FBG ≥ 130 mg/dL	HbA1C ≥ 7%	SBP < 130 mmHg	DBP < 80 mmHg	Trial included patient with DM	Trial included patient without pre-DM	Trial included patient without MetS	Extraction product	Curcumin alone	Low risk	NI	Dose ≥ 1,000 mg/day	107	140.59	34.7
9	Darmian, M. A	2021-2022	Whole compound	curcumin	8	BMI < 30 mg/m2	TC ≥ 200 mg/dL	TG ≥ 150 mg/dL	LDL-C ≥ 100 mg/dL	HDL-C < 45 mg/dL	FBG ≥ 130 mg/dL	HbA1C ≥ 7%	SBP ≥ 130 mmHg	DBP ≥ 80 mmHg	Trial included patient with DM	Trial included patient without pre-DM	Trial included patient with MetS	Whole compound	Curcumin alone:::Curcumin with additional treatment	Some concerns	2100	Dose ≥ 1,500 mg/day	11	134.5	2.36	-18.3	0.61
9	Darmian, M. A	2021-2022	Excluded	excluded	8	BMI < 30 mg/m2	TC ≥ 200 mg/dL	TG ≥ 150 mg/dL	LDL-C ≥ 100 mg/dL	HDL-C < 45 mg/dL	FBG ≥ 130 mg/dL	HbA1C ≥ 7%	SBP ≥ 130 mmHg	DBP ≥ 80 mmHg	Trial included patient with DM	Trial included patient without pre-DM	Trial included patient with MetS	Whole compound	Curcumin alone:::Curcumin with additional treatment	Some concerns	2100	Dose ≥ 1,500 mg/day	11	141.54	2.11	-13.57	0.63
9	Darmian, M. A	2021-2022	Whole compound	curcumin	8	BMI < 30 mg/m2	TC ≥ 200 mg/dL	TG ≥ 150 mg/dL	LDL-C ≥ 100 mg/dL	HDL-C < 45 mg/dL	FBG ≥ 130 mg/dL	HbA1C ≥ 7%	SBP ≥ 130 mmHg	DBP ≥ 80 mmHg	Trial included patient with DM	Trial included patient without pre-DM	Trial included patient with MetS	Whole compound	Curcumin alone:::Curcumin with additional treatment	Some concerns	2100	Dose ≥ 1,500 mg/day	11	147.45	2.06	-7.63	0.02
9	Darmian, M. A	2021-2022	Control	control	8	BMI < 30 mg/m2	TC ≥ 200 mg/dL	TG ≥ 150 mg/dL	LDL-C ≥ 100 mg/dL	HDL-C < 45 mg/dL	FBG ≥ 130 mg/dL	HbA1C ≥ 7%	SBP ≥ 130 mmHg	DBP ≥ 80 mmHg	Trial included patient with DM	Trial included patient without pre-DM	Trial included patient with MetS	Whole compound	Curcumin alone:::Curcumin with additional treatment	Some concerns	2100	Dose ≥ 1,500 mg/day	11	158.6	1.84	5.2	0.66
11	Funamoto M	2019	Bioavailability-enhanced Extract	curcumin	12	BMI < 30 mg/m2		TG < 150 mg/dL	LDL-C ≥ 100 mg/dL	HDL-C ≥ 45 mg/dL	FBG < 130 mg/dL	HbA1C < 7%	SBP < 130 mmHg	DBP < 80 mmHg	Trial included patient with DM	Trial included patient with pre-DM	Trial included patient without MetS	Bioavailability-enhanced Extract	Curcumin alone	Some concerns	180		15	112.575	10.26
11	Funamoto M	2019	Control	control	12	BMI < 30 mg/m2		TG < 150 mg/dL	LDL-C ≥ 100 mg/dL	HDL-C ≥ 45 mg/dL	FBG < 130 mg/dL	HbA1C < 7%	SBP < 130 mmHg	DBP < 80 mmHg	Trial included patient with DM	Trial included patient with pre-DM	Trial included patient without MetS	Bioavailability-enhanced Extract	Curcumin alone	Some concerns	180		18	114.5	12.08
12	Hodaei, H	2019	Extraction product	curcumin	10	BMI < 30 mg/m2					FBG ≥ 130 mg/dL	HbA1C ≥ 7%	SBP < 130 mmHg	DBP < 80 mmHg	Trial included patient with DM	Trial included patient without pre-DM	Trial included patient without MetS	Extraction product	Curcumin alone	Some concerns	1500	Dose ≥ 1,000 mg/day	25	153	33	-7	2
12	Hodaei, H	2019	Control	control	10	BMI < 30 mg/m2					FBG ≥ 130 mg/dL	HbA1C ≥ 7%	SBP < 130 mmHg	DBP < 80 mmHg	Trial included patient with DM	Trial included patient without pre-DM	Trial included patient without MetS	Extraction product	Curcumin alone	Some concerns	1500	Dose ≥ 1,000 mg/day	28	147	40.4	3	0.2
14	Karandish, M.	2021-2022	Control	control	12	BMI ≥ 30 mg/m2	TC < 200 mg/dL	TG < 150 mg/dL	LDL-C ≥ 100 mg/dL	HDL-C ≥ 45 mg/dL	FBG < 130 mg/dL	HbA1C < 7%	SBP < 130 mmHg	DBP < 80 mmHg	Trial included patient without DM	Trial included patient with pre-DM	Trial included patient without MetS	Extraction product	Curcumin alone:::Curcumin with additional treatment	Some concerns	500	Dose < 1,000 mg/day	21	110.8	10.46
14	Karandish, M.	2021-2022	Extraction product	curcumin	12	BMI ≥ 30 mg/m2	TC < 200 mg/dL	TG < 150 mg/dL	LDL-C ≥ 100 mg/dL	HDL-C ≥ 45 mg/dL	FBG < 130 mg/dL	HbA1C < 7%	SBP < 130 mmHg	DBP < 80 mmHg	Trial included patient without DM	Trial included patient with pre-DM	Trial included patient without MetS	Extraction product	Curcumin alone:::Curcumin with additional treatment	Some concerns	500	Dose < 1,000 mg/day	21	103.48	8.87
14	Karandish, M.	2021-2022	Excluded	excluded	12	BMI ≥ 30 mg/m2	TC < 200 mg/dL	TG < 150 mg/dL	LDL-C ≥ 100 mg/dL	HDL-C ≥ 45 mg/dL	FBG < 130 mg/dL	HbA1C < 7%	SBP < 130 mmHg	DBP < 80 mmHg	Trial included patient without DM	Trial included patient with pre-DM	Trial included patient without MetS	Extraction product	Curcumin alone:::Curcumin with additional treatment	Some concerns	500	Dose < 1,000 mg/day	21	103.43	8.9
14	Karandish, M.	2021-2022	Extraction product	curcumin	12	BMI ≥ 30 mg/m2	TC < 200 mg/dL	TG < 150 mg/dL	LDL-C ≥ 100 mg/dL	HDL-C ≥ 45 mg/dL	FBG < 130 mg/dL	HbA1C < 7%	SBP < 130 mmHg	DBP < 80 mmHg	Trial included patient without DM	Trial included patient with pre-DM	Trial included patient without MetS	Extraction product	Curcumin alone:::Curcumin with additional treatment	Some concerns	500	Dose < 1,000 mg/day	21	106.76	5.45
15	Khajehdehi P	2011	Whole compound	curcumin	8		TC ≥ 200 mg/dL	TG ≥ 150 mg/dL	LDL-C ≥ 100 mg/dL	HDL-C < 45 mg/dL	FBG ≥ 130 mg/dL		SBP < 130 mmHg	DBP < 80 mmHg	Trial included patient with DM	Trial included patient without pre-DM	Trial included patient without MetS	Whole compound	Curcumin alone	Some concerns	1500	Dose ≥ 1,500 mg/day	20	155.8	90.9	-23.2	108
15	Khajehdehi P	2011	Control	control	8		TC ≥ 200 mg/dL	TG ≥ 150 mg/dL	LDL-C ≥ 100 mg/dL	HDL-C < 45 mg/dL	FBG ≥ 130 mg/dL		SBP < 130 mmHg	DBP < 80 mmHg	Trial included patient with DM	Trial included patient without pre-DM	Trial included patient without MetS	Whole compound	Curcumin alone	Some concerns	1500	Dose ≥ 1,500 mg/day	20	123.6	41.9	-51.8	89.5
16	Maithili KSN	2015	Control	control	4	BMI < 30 mg/m2	TC < 200 mg/dL	TG < 150 mg/dL	LDL-C ≥ 100 mg/dL	HDL-C < 45 mg/dL	FBG < 130 mg/dL	HbA1C ≥ 7%			Trial included patient with DM	Trial included patient without pre-DM	Trial included patient without MetS	Whole compound	Curcumin with additional treatment	High risk	2000	Dose ≥ 1,500 mg/day	30	102	18
16	Maithili KSN	2015	Whole compound	curcumin	4	BMI < 30 mg/m2	TC < 200 mg/dL	TG < 150 mg/dL	LDL-C ≥ 100 mg/dL	HDL-C < 45 mg/dL	FBG < 130 mg/dL	HbA1C ≥ 7%			Trial included patient with DM	Trial included patient without pre-DM	Trial included patient without MetS	Whole compound	Curcumin with additional treatment	High risk	2000	Dose ≥ 1,500 mg/day	30	95	11.4
17	Mokhtari, M	2021	Bioavailability-enhanced Extract	curcumin	12	BMI < 30 mg/m2	TC < 200 mg/dL	TG < 150 mg/dL	LCL-C < 100 mg/dL	HDL-C < 45 mg/dL	FBG ≥ 130 mg/dL	HbA1C ≥ 7%			Trial included patient with DM	Trial included patient without pre-DM	Trial included patient without MetS	Bioavailability-enhanced Extract	Curcumin alone	Some concerns	80		30	136.1	32.5
17	Mokhtari, M	2021	Control	control	12	BMI < 30 mg/m2	TC < 200 mg/dL	TG < 150 mg/dL	LCL-C < 100 mg/dL	HDL-C < 45 mg/dL	FBG ≥ 130 mg/dL	HbA1C ≥ 7%			Trial included patient with DM	Trial included patient without pre-DM	Trial included patient without MetS	Bioavailability-enhanced Extract	Curcumin alone	Some concerns	80		30	148	45
18	Na LX	2013	Extraction product	curcumin	12	BMI < 30 mg/m2	TC ≥ 200 mg/dL	TG ≥ 150 mg/dL	LDL-C ≥ 100 mg/dL	HDL-C ≥ 45 mg/dL	FBG ≥ 130 mg/dL	HbA1C ≥ 7%	SBP ≥ 130 mmHg	DBP ≥ 80 mmHg	Trial included patient with DM	Trial included patient without pre-DM	Trial included patient without MetS	Extraction product	Curcumin alone	Some concerns	300	Dose < 1,000 mg/day	55	131.04	31.86
18	Na LX	2013	Control	control	12	BMI < 30 mg/m2	TC ≥ 200 mg/dL	TG ≥ 150 mg/dL	LDL-C ≥ 100 mg/dL	HDL-C ≥ 45 mg/dL	FBG ≥ 130 mg/dL	HbA1C ≥ 7%	SBP ≥ 130 mmHg	DBP ≥ 80 mmHg	Trial included patient with DM	Trial included patient without pre-DM	Trial included patient without MetS	Extraction product	Curcumin alone	Some concerns	300	Dose < 1,000 mg/day	54	147.06	37.08
19	Neta, J. F. F.	2021	Extraction product	curcumin	16	BMI < 30 mg/m2		TG ≥ 150 mg/dL	LDL-C ≥ 100 mg/dL	HDL-C ≥ 45 mg/dL	FBG ≥ 130 mg/dL	HbA1C ≥ 7%	SBP ≥ 130 mmHg	DBP < 80 mmHg	Trial included patient with DM	Trial included patient without pre-DM	Trial included patient without MetS	Extraction product	Curcumin alone	Some concerns	500	Dose < 1,000 mg/day	38	197.3	118.5	-6.6	78.261
19	Neta, J. F. F.	2021	Control	control	16	BMI < 30 mg/m2		TG ≥ 150 mg/dL	LDL-C ≥ 100 mg/dL	HDL-C ≥ 45 mg/dL	FBG ≥ 130 mg/dL	HbA1C ≥ 7%	SBP ≥ 130 mmHg	DBP < 80 mmHg	Trial included patient with DM	Trial included patient without pre-DM	Trial included patient without MetS	Extraction product	Curcumin alone	Some concerns	500	Dose < 1,000 mg/day	38	151.2	62.9	12.5	48.484
20	Panahi Y	2014-2015	Bioavailability-enhanced Extract	curcumin	8	BMI < 30 mg/m2	TC ≥ 200 mg/dL	TG ≥ 150 mg/dL	LDL-C ≥ 100 mg/dL	HDL-C < 45 mg/dL	FBG ≥ 130 mg/dL	HbA1C < 7%	SBP ≥ 130 mmHg	DBP ≥ 80 mmHg	Trial included patient without DM	Trial included patient without pre-DM	Trial included patient with MetS	Bioavailability-enhanced Extract	Curcumin alone	High risk	1000		59	129.72	9.81	-25.74	42.24
20	Panahi Y	2014-2015	Control	control	8	BMI < 30 mg/m2	TC ≥ 200 mg/dL	TG ≥ 150 mg/dL	LDL-C ≥ 100 mg/dL	HDL-C < 45 mg/dL	FBG ≥ 130 mg/dL	HbA1C < 7%	SBP ≥ 130 mmHg	DBP ≥ 80 mmHg	Trial included patient without DM	Trial included patient without pre-DM	Trial included patient with MetS	Bioavailability-enhanced Extract	Curcumin alone	High risk	1000		58	142.6	36.66	5.62	31.32
20	Panahi Y	2017-2018	Bioavailability-enhanced Extract	curcumin	12	BMI < 30 mg/m2	TC ≥ 200 mg/dL	TG ≥ 150 mg/dL	LDL-C ≥ 100 mg/dL	HDL-C < 45 mg/dL	FBG ≥ 130 mg/dL	HbA1C ≥ 7%			Trial included patient with DM	Trial included patient without pre-DM	Trial included patient without MetS	Bioavailability-enhanced Extract	Curcumin alone	High risk	1000		61	154	34	-9	16
20	Panahi Y	2017-2018	Control	control	12	BMI < 30 mg/m2	TC ≥ 200 mg/dL	TG ≥ 150 mg/dL	LDL-C ≥ 100 mg/dL	HDL-C < 45 mg/dL	FBG ≥ 130 mg/dL	HbA1C ≥ 7%			Trial included patient with DM	Trial included patient without pre-DM	Trial included patient without MetS	Bioavailability-enhanced Extract	Curcumin alone	High risk	1000		57	171	26	-3	11
21	Rahimi HR	2016	Bioavailability-enhanced Extract	curcumin	12	BMI < 30 mg/m2	TC < 200 mg/dL	TG < 150 mg/dL	LCL-C < 100 mg/dL	HDL-C ≥ 45 mg/dL	FBG ≥ 130 mg/dL	HbA1C ≥ 7%			Trial included patient with DM	Trial included patient without pre-DM	Trial included patient without MetS	Bioavailability-enhanced Extract	Curcumin alone	High risk	80		39	120.29	38.01	-17.12	40.38
21	Rahimi HR	2016	Control	control	12	BMI < 30 mg/m2	TC < 200 mg/dL	TG < 150 mg/dL	LCL-C < 100 mg/dL	HDL-C ≥ 45 mg/dL	FBG ≥ 130 mg/dL	HbA1C ≥ 7%			Trial included patient with DM	Trial included patient without pre-DM	Trial included patient without MetS	Bioavailability-enhanced Extract	Curcumin alone	High risk	80		41	176	61.56	-24.88	53.94
22	Saberi‐Karimian, M.	2018	Bioavailability-enhanced Extract	curcumin	6	BMI ≥ 30 mg/m2	TC ≥ 200 mg/dL	TG ≥ 150 mg/dL	LDL-C ≥ 100 mg/dL	HDL-C ≥ 45 mg/dL	FBG < 130 mg/dL		SBP < 130 mmHg	DBP ≥ 80 mmHg	Trial included patient without DM	Trial included patient without pre-DM	Trial included patient with MetS	Whole compound:::Bioavailability-enhanced Extract	Curcumin alone	Some concerns	1000		40			8.42	13.42
22	Saberi‐Karimian, M.	2018	Whole compound	curcumin	6	BMI ≥ 30 mg/m2	TC ≥ 200 mg/dL	TG ≥ 150 mg/dL	LDL-C ≥ 100 mg/dL	HDL-C ≥ 45 mg/dL	FBG < 130 mg/dL		SBP < 130 mmHg	DBP ≥ 80 mmHg	Trial included patient without DM	Trial included patient without pre-DM	Trial included patient with MetS	Whole compound:::Bioavailability-enhanced Extract	Curcumin alone	Some concerns	1000	Dose < 1,500 mg/day	40			4.96	23.05
22	Saberi‐Karimian, M.	2018	Control	control	6	BMI ≥ 30 mg/m2	TC ≥ 200 mg/dL	TG ≥ 150 mg/dL	LDL-C ≥ 100 mg/dL	HDL-C ≥ 45 mg/dL	FBG < 130 mg/dL		SBP < 130 mmHg	DBP ≥ 80 mmHg	Trial included patient without DM	Trial included patient without pre-DM	Trial included patient with MetS	Whole compound:::Bioavailability-enhanced Extract	Curcumin alone	Some concerns	1000	Dose < 1,500 mg/day	40			7.02	10.57
23	Sousa, D. F. D	2021	Control	control	16	BMI < 30 mg/m2	TC ≥ 200 mg/dL	TG ≥ 150 mg/dL	LDL-C ≥ 100 mg/dL	HDL-C ≥ 45 mg/dL	FBG ≥ 130 mg/dL	HbA1C ≥ 7%			Trial included patient with DM	Trial included patient without pre-DM	Trial included patient without MetS	Bioavailability-enhanced Extract	Curcumin alone	Some concerns	500		46	151.29	62.95
23	Sousa, D. F. D	2021	Bioavailability-enhanced Extract	curcumin	16	BMI < 30 mg/m2	TC ≥ 200 mg/dL	TG ≥ 150 mg/dL	LDL-C ≥ 100 mg/dL	HDL-C ≥ 45 mg/dL	FBG ≥ 130 mg/dL	HbA1C ≥ 7%			Trial included patient with DM	Trial included patient without pre-DM	Trial included patient without MetS	Bioavailability-enhanced Extract	Curcumin alone	Some concerns	500		47	197.33	118.53
24	Thota RN	2019	Control	control	12	BMI ≥ 30 mg/m2	TC ≥ 200 mg/dL	TG < 150 mg/dL	LDL-C ≥ 100 mg/dL	HDL-C ≥ 45 mg/dL	FBG < 130 mg/dL	HbA1C < 7%			Trial included patient without DM	Trial included patient with pre-DM	Trial included patient without MetS	Bioavailability-enhanced Extract	Curcumin alone:::Curcumin with additional treatment	High risk	1000		19			-0.562168	0.0234237
24	Thota RN	2019	Bioavailability-enhanced Extract	curcumin	12	BMI ≥ 30 mg/m2	TC ≥ 200 mg/dL	TG < 150 mg/dL	LDL-C ≥ 100 mg/dL	HDL-C ≥ 45 mg/dL	FBG < 130 mg/dL	HbA1C < 7%			Trial included patient without DM	Trial included patient with pre-DM	Trial included patient without MetS	Bioavailability-enhanced Extract	Curcumin alone:::Curcumin with additional treatment	High risk	1000		20			-1.95137	0.0792801
24	Thota RN	2019	Excluded	excluded	12	BMI ≥ 30 mg/m2	TC ≥ 200 mg/dL	TG < 150 mg/dL	LDL-C ≥ 100 mg/dL	HDL-C ≥ 45 mg/dL	FBG < 130 mg/dL	HbA1C < 7%			Trial included patient without DM	Trial included patient with pre-DM	Trial included patient without MetS	Bioavailability-enhanced Extract	Curcumin alone:::Curcumin with additional treatment	High risk	1000		20			-0.513519	0.01982
24	Thota RN	2019	Bioavailability-enhanced Extract	curcumin	12	BMI ≥ 30 mg/m2	TC ≥ 200 mg/dL	TG < 150 mg/dL	LDL-C ≥ 100 mg/dL	HDL-C ≥ 45 mg/dL	FBG < 130 mg/dL	HbA1C < 7%			Trial included patient without DM	Trial included patient with pre-DM	Trial included patient without MetS	Bioavailability-enhanced Extract	Curcumin alone:::Curcumin with additional treatment	High risk	1000		22			0.522528	0.0576582
25	Usharani P	2008	Extraction product	curcumin	8	BMI < 30 mg/m2	TC < 200 mg/dL	TG ≥ 150 mg/dL	LDL-C ≥ 100 mg/dL	HDL-C < 45 mg/dL	FBG ≥ 130 mg/dL	HbA1C ≥ 7%	SBP < 130 mmHg	DBP ≥ 80 mmHg	Trial included patient with DM	Trial included patient without pre-DM	Trial included patient without MetS	Extraction product	Curcumin alone	High risk	600	Dose < 1,000 mg/day	23	150.17	18.84
25	Usharani P	2008	Control	control	8	BMI < 30 mg/m2	TC < 200 mg/dL	TG ≥ 150 mg/dL	LDL-C ≥ 100 mg/dL	HDL-C < 45 mg/dL	FBG ≥ 130 mg/dL	HbA1C ≥ 7%	SBP < 130 mmHg	DBP ≥ 80 mmHg	Trial included patient with DM	Trial included patient without pre-DM	Trial included patient without MetS	Extraction product	Curcumin alone	High risk	600	Dose < 1,000 mg/day	21	158.14	17.38
27	Yang Y	2014	Extraction product	curcumin	12	BMI < 30 mg/m2	TC < 200 mg/dL	TG ≥ 150 mg/dL	LDL-C ≥ 100 mg/dL	HDL-C < 45 mg/dL	FBG < 130 mg/dL	HbA1C < 7%			Trial included patient without DM	Trial included patient without pre-DM	Trial included patient with MetS	Extraction product	Curcumin alone	Low risk	1950	Dose ≥ 1,000 mg/day	33	114.82	16.15	2.06	15.1719
27	Yang Y	2014	Control	control	12	BMI < 30 mg/m2	TC < 200 mg/dL	TG ≥ 150 mg/dL	LDL-C ≥ 100 mg/dL	HDL-C < 45 mg/dL	FBG < 130 mg/dL	HbA1C < 7%			Trial included patient without DM	Trial included patient without pre-DM	Trial included patient with MetS	Extraction product	Curcumin alone	Low risk	1950	Dose ≥ 1,000 mg/day	32	124.32	11.91	6.78	30.2108
10	Dastani M.	2022	Bioavailability-enhanced Extract	curcumin	12	BMI < 30 mg/m2	TC < 200 mg/dL	TG ≥ 150 mg/dL	LCL-C < 100 mg/dL	HDL-C < 45 mg/dL					Trial included patient with DM	Trial included patient without pre-DM	Trial included patient without MetS	Bioavailability-enhanced Extract	Curcumin alone	0	80		32
10	Dastani M.	2022	Control	control	12	BMI < 30 mg/m2	TC < 200 mg/dL	TG ≥ 150 mg/dL	LCL-C < 100 mg/dL	HDL-C < 45 mg/dL					Trial included patient with DM	Trial included patient without pre-DM	Trial included patient without MetS	Bioavailability-enhanced Extract	Curcumin alone	0	80		32
26	Vanaie A.	2022	Extraction product	curcumin	16			TG ≥ 150 mg/dL	LCL-C < 100 mg/dL	HDL-C < 45 mg/dL	FBG ≥ 130 mg/dL	HbA1C ≥ 7%	SBP ≥ 130 mmHg	DBP ≥ 80 mmHg	Trial included patient with DM	Trial included patient without pre-DM	Trial included patient without MetS	Extraction product	Curcumin alone	0	1500	Dose ≥ 1,000 mg/day	60	201.95	86.61
26	Vanaie A.	2022	Control	control	16			TG ≥ 150 mg/dL	LCL-C < 100 mg/dL	HDL-C < 45 mg/dL	FBG ≥ 130 mg/dL	HbA1C ≥ 7%	SBP ≥ 130 mmHg	DBP ≥ 80 mmHg	Trial included patient with DM	Trial included patient without pre-DM	Trial included patient without MetS	Extraction product	Curcumin alone	0	1500	Dose ≥ 1,000 mg/day	60	173.63	66.28
13	Jiménez-Osorio AS	2016	Whole compound	curcumin	8	BMI < 30 mg/m2	TC ≥ 200 mg/dL	TG ≥ 150 mg/dL			FBG < 130 mg/dL	HbA1C ≥ 7%	SBP < 130 mmHg	DBP < 80 mmHg	Trial included patient with DM	Trial included patient without pre-DM	Trial included patient without MetS	Whole compound	Curcumin alone	0	NI	Dose ≥ 1,500 mg/day	28	120.9	46.5652
13	Jiménez-Osorio AS	2016	Control	control	8	BMI < 30 mg/m2	TC ≥ 200 mg/dL	TG ≥ 150 mg/dL			FBG < 130 mg/dL	HbA1C ≥ 7%	SBP < 130 mmHg	DBP < 80 mmHg	Trial included patient with DM	Trial included patient without pre-DM	Trial included patient without MetS	Whole compound	Curcumin alone	0	NI	Dose ≥ 1,500 mg/day	23	122.6	56.1112

## Sheet: A1C
no	author	year	Type of curcumin product	treatment	duration_of_outcome_measurement_(wk)	BMI_group	TC_group	TG_group	LDL_group	HDL_group	FBS_group	A1C_group	SBP_group	DBP_group	DM_group	preDM_group	MetS_group	Type of curcumin product by trial	Additional treatment	ROB	Curcumin_product_dose_per_day	Curcumin_product_dose_per_day_group	n	post	post_sd	md	md_sd
1	Adab, Z	2019	Whole compound	curcumin	8	BMI < 30 mg/m2	TC < 200 mg/dL	TG ≥ 150 mg/dL	LCL-C < 100 mg/dL	HDL-C < 45 mg/dL	FBG ≥ 130 mg/dL	HbA1C < 7%			Trial included patient with DM	Trial included patient without pre-DM	Trial included patient without MetS	Whole compound	Curcumin alone	Some concerns	2100	Dose ≥ 1,500 mg/day	40	7.04	0.98	-0.01	0.97
1	Adab, Z	2019	Control	control	8	BMI < 30 mg/m2	TC < 200 mg/dL	TG ≥ 150 mg/dL	LCL-C < 100 mg/dL	HDL-C < 45 mg/dL	FBG ≥ 130 mg/dL	HbA1C < 7%			Trial included patient with DM	Trial included patient without pre-DM	Trial included patient without MetS	Whole compound	Curcumin alone	Some concerns	2100	Dose ≥ 1,500 mg/day	40	7.28	1.59	0.48	1.36
2	Adibian M	2019	Extraction product	curcumin	10		TC < 200 mg/dL	TG < 150 mg/dL	LDL-C ≥ 100 mg/dL	HDL-C < 45 mg/dL					Trial included patient with DM	Trial included patient without pre-DM	Trial included patient without MetS	Extraction product	Curcumin alone	Some concerns	1500	Dose ≥ 1,000 mg/day	25
2	Adibian M	2019	Control	control	10		TC < 200 mg/dL	TG < 150 mg/dL	LDL-C ≥ 100 mg/dL	HDL-C < 45 mg/dL					Trial included patient with DM	Trial included patient without pre-DM	Trial included patient without MetS	Extraction product	Curcumin alone	Some concerns	1500	Dose ≥ 1,000 mg/day	28
3	Alidadi, M.	2021	Extraction product	curcumin	12	BMI < 30 mg/m2	TC < 200 mg/dL	TG ≥ 150 mg/dL	LDL-C ≥ 100 mg/dL	HDL-C ≥ 45 mg/dL	FBG < 130 mg/dL				Trial included patient without DM	Trial included patient without pre-DM	Trial included patient with MetS	Extraction product	Curcumin alone	Low risk	500	Dose < 1,000 mg/day	33
3	Alidadi, M.	2021	Control	control	12	BMI < 30 mg/m2	TC < 200 mg/dL	TG ≥ 150 mg/dL	LDL-C ≥ 100 mg/dL	HDL-C ≥ 45 mg/dL	FBG < 130 mg/dL				Trial included patient without DM	Trial included patient without pre-DM	Trial included patient with MetS	Extraction product	Curcumin alone	Low risk	500	Dose < 1,000 mg/day	33
4	Amin F	2015	Whole compound	curcumin	8	BMI < 30 mg/m2	TC < 200 mg/dL	TG ≥ 150 mg/dL	LDL-C ≥ 100 mg/dL	HDL-C < 45 mg/dL	FBG < 130 mg/dL		SBP < 130 mmHg	DBP < 80 mmHg	Trial included patient without DM	Trial included patient with pre-DM	Trial included patient with MetS	Whole compound	Curcumin alone	Low risk	2400	Dose ≥ 1,500 mg/day	63
4	Amin F	2015	Control	control	8	BMI < 30 mg/m2	TC < 200 mg/dL	TG ≥ 150 mg/dL	LDL-C ≥ 100 mg/dL	HDL-C < 45 mg/dL	FBG < 130 mg/dL		SBP < 130 mmHg	DBP < 80 mmHg	Trial included patient without DM	Trial included patient with pre-DM	Trial included patient with MetS	Whole compound	Curcumin alone	Low risk	2400	Dose ≥ 1,500 mg/day	63
5	Asadi S	2019	Bioavailability-enhanced Extract	curcumin	8	BMI ≥ 30 mg/m2					FBG ≥ 130 mg/dL	HbA1C ≥ 7%			Trial included patient with DM	Trial included patient without pre-DM	Trial included patient without MetS	Bioavailability-enhanced Extract	Curcumin alone	Low risk	80		40	8.18	1.96	-0.7	0.88
5	Asadi S	2019	Control	control	8	BMI ≥ 30 mg/m2					FBG ≥ 130 mg/dL	HbA1C ≥ 7%			Trial included patient with DM	Trial included patient without pre-DM	Trial included patient without MetS	Bioavailability-enhanced Extract	Curcumin alone	Low risk	80		40	9.22	1.72	0.03	0.57
6	Bateni, Z	2021-2022	Bioavailability-enhanced Extract	curcumin	12	BMI < 30 mg/m2	TC < 200 mg/dL	TG ≥ 150 mg/dL	LCL-C < 100 mg/dL	HDL-C < 45 mg/dL	FBG ≥ 130 mg/dL	HbA1C ≥ 7%	SBP < 130 mmHg	DBP ≥ 80 mmHg	Trial included patient without DM	Trial included patient without pre-DM	Trial included patient with MetS	Bioavailability-enhanced Extract	Curcumin alone	Some concerns	80		25	7.55	1.51	-0.05	1.59
6	Bateni, Z	2021-2022	Control	control	12	BMI < 30 mg/m2	TC < 200 mg/dL	TG ≥ 150 mg/dL	LCL-C < 100 mg/dL	HDL-C < 45 mg/dL	FBG ≥ 130 mg/dL	HbA1C ≥ 7%	SBP < 130 mmHg	DBP ≥ 80 mmHg	Trial included patient without DM	Trial included patient without pre-DM	Trial included patient with MetS	Bioavailability-enhanced Extract	Curcumin alone	Some concerns	80		25	7.58	1.44	0.1	1.5
7	Chuengsamarn S	2012	Extraction product	curcumin	12	BMI < 30 mg/m2					FBG < 130 mg/dL	HbA1C < 7%			Trial included patient without DM	Trial included patient with pre-DM	Trial included patient without MetS	Extraction product	Curcumin alone	Low risk	NI	Dose ≥ 1,000 mg/day	118	5.77	0.28
7	Chuengsamarn S	2012	Control	control	12	BMI < 30 mg/m2					FBG < 130 mg/dL	HbA1C < 7%			Trial included patient without DM	Trial included patient with pre-DM	Trial included patient without MetS	Extraction product	Curcumin alone	Low risk	NI	Dose ≥ 1,000 mg/day	116	5.92	0.38
8	Chuengsamarn, S	2014	Extraction product	curcumin	12	BMI < 30 mg/m2	TC < 200 mg/dL	TG ≥ 150 mg/dL	LDL-C ≥ 100 mg/dL	HDL-C ≥ 45 mg/dL	FBG ≥ 130 mg/dL	HbA1C ≥ 7%	SBP < 130 mmHg	DBP < 80 mmHg	Trial included patient with DM	Trial included patient without pre-DM	Trial included patient without MetS	Extraction product	Curcumin alone	Low risk	NI	Dose ≥ 1,000 mg/day	106	6.92	0.994987
8	Chuengsamarn, S	2014	Control	control	12	BMI < 30 mg/m2	TC < 200 mg/dL	TG ≥ 150 mg/dL	LDL-C ≥ 100 mg/dL	HDL-C ≥ 45 mg/dL	FBG ≥ 130 mg/dL	HbA1C ≥ 7%	SBP < 130 mmHg	DBP < 80 mmHg	Trial included patient with DM	Trial included patient without pre-DM	Trial included patient without MetS	Extraction product	Curcumin alone	Low risk	NI	Dose ≥ 1,000 mg/day	107	7.03	1.1
9	Darmian, M. A	2021-2022	Whole compound	curcumin	8	BMI < 30 mg/m2	TC ≥ 200 mg/dL	TG ≥ 150 mg/dL	LDL-C ≥ 100 mg/dL	HDL-C < 45 mg/dL	FBG ≥ 130 mg/dL	HbA1C ≥ 7%	SBP ≥ 130 mmHg	DBP ≥ 80 mmHg	Trial included patient with DM	Trial included patient without pre-DM	Trial included patient with MetS	Whole compound	Curcumin alone:::Curcumin with additional treatment	Some concerns	2100	Dose ≥ 1,500 mg/day	11	6.93	0.64	-0.75	0.16
9	Darmian, M. A	2021-2022	Excluded	excluded	8	BMI < 30 mg/m2	TC ≥ 200 mg/dL	TG ≥ 150 mg/dL	LDL-C ≥ 100 mg/dL	HDL-C < 45 mg/dL	FBG ≥ 130 mg/dL	HbA1C ≥ 7%	SBP ≥ 130 mmHg	DBP ≥ 80 mmHg	Trial included patient with DM	Trial included patient without pre-DM	Trial included patient with MetS	Whole compound	Curcumin alone:::Curcumin with additional treatment	Some concerns	2100	Dose ≥ 1,500 mg/day	11	7.06	0.45	-0.87	0.24
9	Darmian, M. A	2021-2022	Whole compound	curcumin	8	BMI < 30 mg/m2	TC ≥ 200 mg/dL	TG ≥ 150 mg/dL	LDL-C ≥ 100 mg/dL	HDL-C < 45 mg/dL	FBG ≥ 130 mg/dL	HbA1C ≥ 7%	SBP ≥ 130 mmHg	DBP ≥ 80 mmHg	Trial included patient with DM	Trial included patient without pre-DM	Trial included patient with MetS	Whole compound	Curcumin alone:::Curcumin with additional treatment	Some concerns	2100	Dose ≥ 1,500 mg/day	11	7.4	0.16	-0.3	0.06
9	Darmian, M. A	2021-2022	Control	control	8	BMI < 30 mg/m2	TC ≥ 200 mg/dL	TG ≥ 150 mg/dL	LDL-C ≥ 100 mg/dL	HDL-C < 45 mg/dL	FBG ≥ 130 mg/dL	HbA1C ≥ 7%	SBP ≥ 130 mmHg	DBP ≥ 80 mmHg	Trial included patient with DM	Trial included patient without pre-DM	Trial included patient with MetS	Whole compound	Curcumin alone:::Curcumin with additional treatment	Some concerns	2100	Dose ≥ 1,500 mg/day	11	7.92	0.11	0.17	0.02
11	Funamoto M	2019	Bioavailability-enhanced Extract	curcumin	12	BMI < 30 mg/m2		TG < 150 mg/dL	LDL-C ≥ 100 mg/dL	HDL-C ≥ 45 mg/dL	FBG < 130 mg/dL	HbA1C < 7%	SBP < 130 mmHg	DBP < 80 mmHg	Trial included patient with DM	Trial included patient with pre-DM	Trial included patient without MetS	Bioavailability-enhanced Extract	Curcumin alone	Some concerns	180		15	6.25	0.23
11	Funamoto M	2019	Control	control	12	BMI < 30 mg/m2		TG < 150 mg/dL	LDL-C ≥ 100 mg/dL	HDL-C ≥ 45 mg/dL	FBG < 130 mg/dL	HbA1C < 7%	SBP < 130 mmHg	DBP < 80 mmHg	Trial included patient with DM	Trial included patient with pre-DM	Trial included patient without MetS	Bioavailability-enhanced Extract	Curcumin alone	Some concerns	180		18	6.175	0.14
12	Hodaei, H	2019	Extraction product	curcumin	10	BMI < 30 mg/m2					FBG ≥ 130 mg/dL	HbA1C ≥ 7%	SBP < 130 mmHg	DBP < 80 mmHg	Trial included patient with DM	Trial included patient without pre-DM	Trial included patient without MetS	Extraction product	Curcumin alone	Some concerns	1500	Dose ≥ 1,000 mg/day	25	11	2	-0.3	0.4
12	Hodaei, H	2019	Control	control	10	BMI < 30 mg/m2					FBG ≥ 130 mg/dL	HbA1C ≥ 7%	SBP < 130 mmHg	DBP < 80 mmHg	Trial included patient with DM	Trial included patient without pre-DM	Trial included patient without MetS	Extraction product	Curcumin alone	Some concerns	1500	Dose ≥ 1,000 mg/day	28	11.1	1.8	0.1	0.5
14	Karandish, M.	2021-2022	Control	control	12	BMI ≥ 30 mg/m2	TC < 200 mg/dL	TG < 150 mg/dL	LDL-C ≥ 100 mg/dL	HDL-C ≥ 45 mg/dL	FBG < 130 mg/dL	HbA1C < 7%	SBP < 130 mmHg	DBP < 80 mmHg	Trial included patient without DM	Trial included patient with pre-DM	Trial included patient without MetS	Extraction product	Curcumin alone:::Curcumin with additional treatment	Some concerns	500	Dose < 1,000 mg/day	21	5.9	0.15
14	Karandish, M.	2021-2022	Extraction product	curcumin	12	BMI ≥ 30 mg/m2	TC < 200 mg/dL	TG < 150 mg/dL	LDL-C ≥ 100 mg/dL	HDL-C ≥ 45 mg/dL	FBG < 130 mg/dL	HbA1C < 7%	SBP < 130 mmHg	DBP < 80 mmHg	Trial included patient without DM	Trial included patient with pre-DM	Trial included patient without MetS	Extraction product	Curcumin alone:::Curcumin with additional treatment	Some concerns	500	Dose < 1,000 mg/day	21	5.68	0.19
14	Karandish, M.	2021-2022	Excluded	excluded	12	BMI ≥ 30 mg/m2	TC < 200 mg/dL	TG < 150 mg/dL	LDL-C ≥ 100 mg/dL	HDL-C ≥ 45 mg/dL	FBG < 130 mg/dL	HbA1C < 7%	SBP < 130 mmHg	DBP < 80 mmHg	Trial included patient without DM	Trial included patient with pre-DM	Trial included patient without MetS	Extraction product	Curcumin alone:::Curcumin with additional treatment	Some concerns	500	Dose < 1,000 mg/day	21	5.78	0.21
14	Karandish, M.	2021-2022	Extraction product	curcumin	12	BMI ≥ 30 mg/m2	TC < 200 mg/dL	TG < 150 mg/dL	LDL-C ≥ 100 mg/dL	HDL-C ≥ 45 mg/dL	FBG < 130 mg/dL	HbA1C < 7%	SBP < 130 mmHg	DBP < 80 mmHg	Trial included patient without DM	Trial included patient with pre-DM	Trial included patient without MetS	Extraction product	Curcumin alone:::Curcumin with additional treatment	Some concerns	500	Dose < 1,000 mg/day	21	5.78	0.21
15	Khajehdehi P	2011	Whole compound	curcumin	8		TC ≥ 200 mg/dL	TG ≥ 150 mg/dL	LDL-C ≥ 100 mg/dL	HDL-C < 45 mg/dL	FBG ≥ 130 mg/dL		SBP < 130 mmHg	DBP < 80 mmHg	Trial included patient with DM	Trial included patient without pre-DM	Trial included patient without MetS	Whole compound	Curcumin alone	Some concerns	1500	Dose ≥ 1,500 mg/day	20
15	Khajehdehi P	2011	Control	control	8		TC ≥ 200 mg/dL	TG ≥ 150 mg/dL	LDL-C ≥ 100 mg/dL	HDL-C < 45 mg/dL	FBG ≥ 130 mg/dL		SBP < 130 mmHg	DBP < 80 mmHg	Trial included patient with DM	Trial included patient without pre-DM	Trial included patient without MetS	Whole compound	Curcumin alone	Some concerns	1500	Dose ≥ 1,500 mg/day	20
16	Maithili KSN	2015	Control	control	4	BMI < 30 mg/m2	TC < 200 mg/dL	TG < 150 mg/dL	LDL-C ≥ 100 mg/dL	HDL-C < 45 mg/dL	FBG < 130 mg/dL	HbA1C ≥ 7%			Trial included patient with DM	Trial included patient without pre-DM	Trial included patient without MetS	Whole compound	Curcumin with additional treatment	High risk	2000	Dose ≥ 1,500 mg/day	30	7.5	0.7
16	Maithili KSN	2015	Whole compound	curcumin	4	BMI < 30 mg/m2	TC < 200 mg/dL	TG < 150 mg/dL	LDL-C ≥ 100 mg/dL	HDL-C < 45 mg/dL	FBG < 130 mg/dL	HbA1C ≥ 7%			Trial included patient with DM	Trial included patient without pre-DM	Trial included patient without MetS	Whole compound	Curcumin with additional treatment	High risk	2000	Dose ≥ 1,500 mg/day	30	7.4	0.9
17	Mokhtari, M	2021	Bioavailability-enhanced Extract	curcumin	12	BMI < 30 mg/m2	TC < 200 mg/dL	TG < 150 mg/dL	LCL-C < 100 mg/dL	HDL-C < 45 mg/dL	FBG ≥ 130 mg/dL	HbA1C ≥ 7%			Trial included patient with DM	Trial included patient without pre-DM	Trial included patient without MetS	Bioavailability-enhanced Extract	Curcumin alone	Some concerns	80		30	8.3	2.2
17	Mokhtari, M	2021	Control	control	12	BMI < 30 mg/m2	TC < 200 mg/dL	TG < 150 mg/dL	LCL-C < 100 mg/dL	HDL-C < 45 mg/dL	FBG ≥ 130 mg/dL	HbA1C ≥ 7%			Trial included patient with DM	Trial included patient without pre-DM	Trial included patient without MetS	Bioavailability-enhanced Extract	Curcumin alone	Some concerns	80		30	8.1	1.7
18	Na LX	2013	Extraction product	curcumin	12	BMI < 30 mg/m2	TC ≥ 200 mg/dL	TG ≥ 150 mg/dL	LDL-C ≥ 100 mg/dL	HDL-C ≥ 45 mg/dL	FBG ≥ 130 mg/dL	HbA1C ≥ 7%	SBP ≥ 130 mmHg	DBP ≥ 80 mmHg	Trial included patient with DM	Trial included patient without pre-DM	Trial included patient without MetS	Extraction product	Curcumin alone	Some concerns	300	Dose < 1,000 mg/day	55	7.02	2.04
18	Na LX	2013	Control	control	12	BMI < 30 mg/m2	TC ≥ 200 mg/dL	TG ≥ 150 mg/dL	LDL-C ≥ 100 mg/dL	HDL-C ≥ 45 mg/dL	FBG ≥ 130 mg/dL	HbA1C ≥ 7%	SBP ≥ 130 mmHg	DBP ≥ 80 mmHg	Trial included patient with DM	Trial included patient without pre-DM	Trial included patient without MetS	Extraction product	Curcumin alone	Some concerns	300	Dose < 1,000 mg/day	54	7.99	2.86
19	Neta, J. F. F.	2021	Extraction product	curcumin	16	BMI < 30 mg/m2		TG ≥ 150 mg/dL	LDL-C ≥ 100 mg/dL	HDL-C ≥ 45 mg/dL	FBG ≥ 130 mg/dL	HbA1C ≥ 7%	SBP ≥ 130 mmHg	DBP < 80 mmHg	Trial included patient with DM	Trial included patient without pre-DM	Trial included patient without MetS	Extraction product	Curcumin alone	Some concerns	500	Dose < 1,000 mg/day	38	8.5	2.9	-0.07	0.465
19	Neta, J. F. F.	2021	Control	control	16	BMI < 30 mg/m2		TG ≥ 150 mg/dL	LDL-C ≥ 100 mg/dL	HDL-C ≥ 45 mg/dL	FBG ≥ 130 mg/dL	HbA1C ≥ 7%	SBP ≥ 130 mmHg	DBP < 80 mmHg	Trial included patient with DM	Trial included patient without pre-DM	Trial included patient without MetS	Extraction product	Curcumin alone	Some concerns	500	Dose < 1,000 mg/day	38	7.2	1.4	-0.04	1.212
20	Panahi Y	2014-2015	Bioavailability-enhanced Extract	curcumin	8	BMI < 30 mg/m2	TC ≥ 200 mg/dL	TG ≥ 150 mg/dL	LDL-C ≥ 100 mg/dL	HDL-C < 45 mg/dL	FBG ≥ 130 mg/dL	HbA1C < 7%	SBP ≥ 130 mmHg	DBP ≥ 80 mmHg	Trial included patient without DM	Trial included patient without pre-DM	Trial included patient with MetS	Bioavailability-enhanced Extract	Curcumin alone	High risk	1000		59	6.38	1.23	-0.31	1.08
20	Panahi Y	2014-2015	Control	control	8	BMI < 30 mg/m2	TC ≥ 200 mg/dL	TG ≥ 150 mg/dL	LDL-C ≥ 100 mg/dL	HDL-C < 45 mg/dL	FBG ≥ 130 mg/dL	HbA1C < 7%	SBP ≥ 130 mmHg	DBP ≥ 80 mmHg	Trial included patient without DM	Trial included patient without pre-DM	Trial included patient with MetS	Bioavailability-enhanced Extract	Curcumin alone	High risk	1000		58	5.84	1	-0.23	1.34
20	Panahi Y	2017-2018	Bioavailability-enhanced Extract	curcumin	12	BMI < 30 mg/m2	TC ≥ 200 mg/dL	TG ≥ 150 mg/dL	LDL-C ≥ 100 mg/dL	HDL-C < 45 mg/dL	FBG ≥ 130 mg/dL	HbA1C ≥ 7%			Trial included patient with DM	Trial included patient without pre-DM	Trial included patient without MetS	Bioavailability-enhanced Extract	Curcumin alone	High risk	1000		61	6.5	1	-0.9	1.1
20	Panahi Y	2017-2018	Control	control	12	BMI < 30 mg/m2	TC ≥ 200 mg/dL	TG ≥ 150 mg/dL	LDL-C ≥ 100 mg/dL	HDL-C < 45 mg/dL	FBG ≥ 130 mg/dL	HbA1C ≥ 7%			Trial included patient with DM	Trial included patient without pre-DM	Trial included patient without MetS	Bioavailability-enhanced Extract	Curcumin alone	High risk	1000		57	7.3	0.8	-0.2	0.5
21	Rahimi HR	2016	Bioavailability-enhanced Extract	curcumin	12	BMI < 30 mg/m2	TC < 200 mg/dL	TG < 150 mg/dL	LCL-C < 100 mg/dL	HDL-C ≥ 45 mg/dL	FBG ≥ 130 mg/dL	HbA1C ≥ 7%			Trial included patient with DM	Trial included patient without pre-DM	Trial included patient without MetS	Bioavailability-enhanced Extract	Curcumin alone	High risk	80		39	7.31	1.54	-0.91	1.11
21	Rahimi HR	2016	Control	control	12	BMI < 30 mg/m2	TC < 200 mg/dL	TG < 150 mg/dL	LCL-C < 100 mg/dL	HDL-C ≥ 45 mg/dL	FBG ≥ 130 mg/dL	HbA1C ≥ 7%			Trial included patient with DM	Trial included patient without pre-DM	Trial included patient without MetS	Bioavailability-enhanced Extract	Curcumin alone	High risk	80		41	9	2.33	0.33	1.48
22	Saberi‐Karimian, M.	2018	Bioavailability-enhanced Extract	curcumin	6	BMI ≥ 30 mg/m2	TC ≥ 200 mg/dL	TG ≥ 150 mg/dL	LDL-C ≥ 100 mg/dL	HDL-C ≥ 45 mg/dL	FBG < 130 mg/dL		SBP < 130 mmHg	DBP ≥ 80 mmHg	Trial included patient without DM	Trial included patient without pre-DM	Trial included patient with MetS	Whole compound:::Bioavailability-enhanced Extract	Curcumin alone	Some concerns	1000		40
22	Saberi‐Karimian, M.	2018	Whole compound	curcumin	6	BMI ≥ 30 mg/m2	TC ≥ 200 mg/dL	TG ≥ 150 mg/dL	LDL-C ≥ 100 mg/dL	HDL-C ≥ 45 mg/dL	FBG < 130 mg/dL		SBP < 130 mmHg	DBP ≥ 80 mmHg	Trial included patient without DM	Trial included patient without pre-DM	Trial included patient with MetS	Whole compound:::Bioavailability-enhanced Extract	Curcumin alone	Some concerns	1000	Dose < 1,500 mg/day	40
22	Saberi‐Karimian, M.	2018	Control	control	6	BMI ≥ 30 mg/m2	TC ≥ 200 mg/dL	TG ≥ 150 mg/dL	LDL-C ≥ 100 mg/dL	HDL-C ≥ 45 mg/dL	FBG < 130 mg/dL		SBP < 130 mmHg	DBP ≥ 80 mmHg	Trial included patient without DM	Trial included patient without pre-DM	Trial included patient with MetS	Whole compound:::Bioavailability-enhanced Extract	Curcumin alone	Some concerns	1000	Dose < 1,500 mg/day	40
23	Sousa, D. F. D	2021	Control	control	16	BMI < 30 mg/m2	TC ≥ 200 mg/dL	TG ≥ 150 mg/dL	LDL-C ≥ 100 mg/dL	HDL-C ≥ 45 mg/dL	FBG ≥ 130 mg/dL	HbA1C ≥ 7%			Trial included patient with DM	Trial included patient without pre-DM	Trial included patient without MetS	Bioavailability-enhanced Extract	Curcumin alone	Some concerns	500		46	7.21	1.43
23	Sousa, D. F. D	2021	Bioavailability-enhanced Extract	curcumin	16	BMI < 30 mg/m2	TC ≥ 200 mg/dL	TG ≥ 150 mg/dL	LDL-C ≥ 100 mg/dL	HDL-C ≥ 45 mg/dL	FBG ≥ 130 mg/dL	HbA1C ≥ 7%			Trial included patient with DM	Trial included patient without pre-DM	Trial included patient without MetS	Bioavailability-enhanced Extract	Curcumin alone	Some concerns	500		47	8.57	2.9
24	Thota RN	2019	Control	control	12	BMI ≥ 30 mg/m2	TC ≥ 200 mg/dL	TG < 150 mg/dL	LDL-C ≥ 100 mg/dL	HDL-C ≥ 45 mg/dL	FBG < 130 mg/dL	HbA1C < 7%			Trial included patient without DM	Trial included patient with pre-DM	Trial included patient without MetS	Bioavailability-enhanced Extract	Curcumin alone:::Curcumin with additional treatment	High risk	1000		19			1.7	2.4
24	Thota RN	2019	Bioavailability-enhanced Extract	curcumin	12	BMI ≥ 30 mg/m2	TC ≥ 200 mg/dL	TG < 150 mg/dL	LDL-C ≥ 100 mg/dL	HDL-C ≥ 45 mg/dL	FBG < 130 mg/dL	HbA1C < 7%			Trial included patient without DM	Trial included patient with pre-DM	Trial included patient without MetS	Bioavailability-enhanced Extract	Curcumin alone:::Curcumin with additional treatment	High risk	1000		20			1	2.71109
24	Thota RN	2019	Excluded	excluded	12	BMI ≥ 30 mg/m2	TC ≥ 200 mg/dL	TG < 150 mg/dL	LDL-C ≥ 100 mg/dL	HDL-C ≥ 45 mg/dL	FBG < 130 mg/dL	HbA1C < 7%			Trial included patient without DM	Trial included patient with pre-DM	Trial included patient without MetS	Bioavailability-enhanced Extract	Curcumin alone:::Curcumin with additional treatment	High risk	1000		20			2	3.29848
24	Thota RN	2019	Bioavailability-enhanced Extract	curcumin	12	BMI ≥ 30 mg/m2	TC ≥ 200 mg/dL	TG < 150 mg/dL	LDL-C ≥ 100 mg/dL	HDL-C ≥ 45 mg/dL	FBG < 130 mg/dL	HbA1C < 7%			Trial included patient without DM	Trial included patient with pre-DM	Trial included patient without MetS	Bioavailability-enhanced Extract	Curcumin alone:::Curcumin with additional treatment	High risk	1000		22			2.2	4.8
25	Usharani P	2008	Extraction product	curcumin	8	BMI < 30 mg/m2	TC < 200 mg/dL	TG ≥ 150 mg/dL	LDL-C ≥ 100 mg/dL	HDL-C < 45 mg/dL	FBG ≥ 130 mg/dL	HbA1C ≥ 7%	SBP < 130 mmHg	DBP ≥ 80 mmHg	Trial included patient with DM	Trial included patient without pre-DM	Trial included patient without MetS	Extraction product	Curcumin alone	High risk	600	Dose < 1,000 mg/day	23	8.03	0.76
25	Usharani P	2008	Control	control	8	BMI < 30 mg/m2	TC < 200 mg/dL	TG ≥ 150 mg/dL	LDL-C ≥ 100 mg/dL	HDL-C < 45 mg/dL	FBG ≥ 130 mg/dL	HbA1C ≥ 7%	SBP < 130 mmHg	DBP ≥ 80 mmHg	Trial included patient with DM	Trial included patient without pre-DM	Trial included patient without MetS	Extraction product	Curcumin alone	High risk	600	Dose < 1,000 mg/day	21	7.8	0.62
27	Yang Y	2014	Extraction product	curcumin	12	BMI < 30 mg/m2	TC < 200 mg/dL	TG ≥ 150 mg/dL	LDL-C ≥ 100 mg/dL	HDL-C < 45 mg/dL	FBG < 130 mg/dL	HbA1C < 7%			Trial included patient without DM	Trial included patient without pre-DM	Trial included patient with MetS	Extraction product	Curcumin alone	Low risk	1950	Dose ≥ 1,000 mg/day	33	6.2	0.73	0.12	4.49132
27	Yang Y	2014	Control	control	12	BMI < 30 mg/m2	TC < 200 mg/dL	TG ≥ 150 mg/dL	LDL-C ≥ 100 mg/dL	HDL-C < 45 mg/dL	FBG < 130 mg/dL	HbA1C < 7%			Trial included patient without DM	Trial included patient without pre-DM	Trial included patient with MetS	Extraction product	Curcumin alone	Low risk	1950	Dose ≥ 1,000 mg/day	32	6.56	1.06	0.15	4.09273
10	Dastani M.	2022	Bioavailability-enhanced Extract	curcumin	12	BMI < 30 mg/m2	TC < 200 mg/dL	TG ≥ 150 mg/dL	LCL-C < 100 mg/dL	HDL-C < 45 mg/dL					Trial included patient with DM	Trial included patient without pre-DM	Trial included patient without MetS	Bioavailability-enhanced Extract	Curcumin alone	0	80		32
10	Dastani M.	2022	Control	control	12	BMI < 30 mg/m2	TC < 200 mg/dL	TG ≥ 150 mg/dL	LCL-C < 100 mg/dL	HDL-C < 45 mg/dL					Trial included patient with DM	Trial included patient without pre-DM	Trial included patient without MetS	Bioavailability-enhanced Extract	Curcumin alone	0	80		32
26	Vanaie A.	2022	Extraction product	curcumin	16			TG ≥ 150 mg/dL	LCL-C < 100 mg/dL	HDL-C < 45 mg/dL	FBG ≥ 130 mg/dL	HbA1C ≥ 7%	SBP ≥ 130 mmHg	DBP ≥ 80 mmHg	Trial included patient with DM	Trial included patient without pre-DM	Trial included patient without MetS	Extraction product	Curcumin alone	0	1500	Dose ≥ 1,000 mg/day	60	9.49	2.54
26	Vanaie A.	2022	Control	control	16			TG ≥ 150 mg/dL	LCL-C < 100 mg/dL	HDL-C < 45 mg/dL	FBG ≥ 130 mg/dL	HbA1C ≥ 7%	SBP ≥ 130 mmHg	DBP ≥ 80 mmHg	Trial included patient with DM	Trial included patient without pre-DM	Trial included patient without MetS	Extraction product	Curcumin alone	0	1500	Dose ≥ 1,000 mg/day	60	8.53	1.75
13	Jiménez-Osorio AS	2016	Whole compound	curcumin	8	BMI < 30 mg/m2	TC ≥ 200 mg/dL	TG ≥ 150 mg/dL			FBG < 130 mg/dL	HbA1C ≥ 7%	SBP < 130 mmHg	DBP < 80 mmHg	Trial included patient with DM	Trial included patient without pre-DM	Trial included patient without MetS	Whole compound	Curcumin alone	0	NI	Dose ≥ 1,500 mg/day	28	13.2	3.1749
13	Jiménez-Osorio AS	2016	Control	control	8	BMI < 30 mg/m2	TC ≥ 200 mg/dL	TG ≥ 150 mg/dL			FBG < 130 mg/dL	HbA1C ≥ 7%	SBP < 130 mmHg	DBP < 80 mmHg	Trial included patient with DM	Trial included patient without pre-DM	Trial included patient without MetS	Whole compound	Curcumin alone	0	NI	Dose ≥ 1,500 mg/day	23	12.3	2.8775

## Sheet: HOMA-IR
no	author	year	Type of curcumin product	treatment	duration_of_outcome_measurement_(wk)	n	post	post_sd	md	md_sd
1	Adab, Z	2019	Whole compound	curcumin	8	40	2.21	1.43	-0.21	1.18
1	Adab, Z	2019	Control	control	8	40	2.69	2.02	0.44	1.96
2	Adibian M	2019	Extraction product	curcumin	10	25
2	Adibian M	2019	Control	control	10	28
3	Alidadi, M.	2021	Extraction product	curcumin	12	33
3	Alidadi, M.	2021	Control	control	12	33
4	Amin F	2015	Whole compound	curcumin	8	63
4	Amin F	2015	Control	control	8	63
5	Asadi S	2019	Bioavailability-enhanced Extract	curcumin	8	40
5	Asadi S	2019	Control	control	8	40
6	Bateni, Z	2021-2022	Bioavailability-enhanced Extract	curcumin	12	25	3.1	1.9	-0.3	1.9
6	Bateni, Z	2021-2022	Control	control	12	25	2.6	2.7	0.3	1.8
7	Chuengsamarn S	2012	Extraction product	curcumin	12	118	3.6	2.25
7	Chuengsamarn S	2012	Control	control	12	116	3.97	2.59
8	Chuengsamarn, S	2014	Extraction product	curcumin	12	106	4.05	1.98997
8	Chuengsamarn, S	2014	Control	control	12	107	5.92	3.2
9	Darmian, M. A	2021-2022	Whole compound	curcumin	8	11	1.98	0.06	-0.54	0
9	Darmian, M. A	2021-2022	Excluded	excluded	8	11	2.19	0.02	-0.33	0.02
9	Darmian, M. A	2021-2022	Whole compound	curcumin	8	11	2.33	0.04	-0.17	0.04
9	Darmian, M. A	2021-2022	Control	control	8	11	2.7	0.05	0.19	0.03
11	Funamoto M	2019	Bioavailability-enhanced Extract	curcumin	12	15
11	Funamoto M	2019	Control	control	12	18
12	Hodaei, H	2019	Extraction product	curcumin	10	25	3.47	2.33	0.02	1.17
12	Hodaei, H	2019	Control	control	10	28	3.61	2.44	0.67	0.22
14	Karandish, M.	2021-2022	Control	control	12	21
14	Karandish, M.	2021-2022	Extraction product	curcumin	12	21
14	Karandish, M.	2021-2022	Excluded	excluded	12	21
14	Karandish, M.	2021-2022	Extraction product	curcumin	12	21
15	Khajehdehi P	2011	Whole compound	curcumin	8	20
15	Khajehdehi P	2011	Control	control	8	20
16	Maithili KSN	2015	Control	control	4	30	4.7	2.2
16	Maithili KSN	2015	Whole compound	curcumin	4	30	4	2.3
17	Mokhtari, M	2021	Bioavailability-enhanced Extract	curcumin	12	30	5.3	3.3
17	Mokhtari, M	2021	Control	control	12	30	5.8	2
18	Na LX	2013	Extraction product	curcumin	12	55	4.14	1.81
18	Na LX	2013	Control	control	12	54	5.49	2.15
19	Neta, J. F. F.	2021	Extraction product	curcumin	16	38	5.5	5	-0.58	4.23
19	Neta, J. F. F.	2021	Control	control	16	38	3.9	4.1	-0.16	3.237
20	Panahi Y	2014-2015	Bioavailability-enhanced Extract	curcumin	8	59
20	Panahi Y	2014-2015	Control	control	8	58
20	Panahi Y	2017-2018	Bioavailability-enhanced Extract	curcumin	12	61	7.4	2	-0.2	0.4
20	Panahi Y	2017-2018	Control	control	12	57	3.1	0.4	-0.1	0.3
21	Rahimi HR	2016	Bioavailability-enhanced Extract	curcumin	12	39
21	Rahimi HR	2016	Control	control	12	41
22	Saberi‐Karimian, M.	2018	Bioavailability-enhanced Extract	curcumin	6	40
22	Saberi‐Karimian, M.	2018	Whole compound	curcumin	6	40
22	Saberi‐Karimian, M.	2018	Control	control	6	40
23	Sousa, D. F. D	2021	Control	control	16	46	3.9	4.16
23	Sousa, D. F. D	2021	Bioavailability-enhanced Extract	curcumin	16	47	5.54	5.08
24	Thota RN	2019	Control	control	12	19
24	Thota RN	2019	Bioavailability-enhanced Extract	curcumin	12	20
24	Thota RN	2019	Excluded	excluded	12	20
24	Thota RN	2019	Bioavailability-enhanced Extract	curcumin	12	22
25	Usharani P	2008	Extraction product	curcumin	8	23
25	Usharani P	2008	Control	control	8	21
27	Yang Y	2014	Extraction product	curcumin	12	33
27	Yang Y	2014	Control	control	12	32
10	Dastani M.	2022	Bioavailability-enhanced Extract	curcumin	12	32
10	Dastani M.	2022	Control	control	12	32
26	Vanaie A.	2022	Extraction product	curcumin	16	60
26	Vanaie A.	2022	Control	control	16	60
13	Jiménez-Osorio AS	2016	Whole compound	curcumin	8	28
13	Jiménez-Osorio AS	2016	Control	control	8	23

## Sheet: insulin
no	author	year	Type of curcumin product	treatment	duration_of_outcome_measurement_(wk)	n	post	post_sd	md	md_sd
1	Adab, Z	2019	Whole compound	curcumin	8	40	7.11	5.17	-0.18	3.64
1	Adab, Z	2019	Control	control	8	40	8.15	5.72	0.86	4.56
2	Adibian M	2019	Extraction product	curcumin	10	25
2	Adibian M	2019	Control	control	10	28
3	Alidadi, M.	2021	Extraction product	curcumin	12	33
3	Alidadi, M.	2021	Control	control	12	33
4	Amin F	2015	Whole compound	curcumin	8	63
4	Amin F	2015	Control	control	8	63
5	Asadi S	2019	Bioavailability-enhanced Extract	curcumin	8	40
5	Asadi S	2019	Control	control	8	40
6	Bateni, Z	2021-2022	Bioavailability-enhanced Extract	curcumin	12	25	8.9	3.5	-1.1	5.6
6	Bateni, Z	2021-2022	Control	control	12	25	7.2	6.8	0.6	3.6
7	Chuengsamarn S	2012	Extraction product	curcumin	12	118	18.2483	1.88
7	Chuengsamarn S	2012	Control	control	12	116	18.2533	1.92
8	Chuengsamarn, S	2014	Extraction product	curcumin	12	106	2.45333	1.12765
8	Chuengsamarn, S	2014	Control	control	12	107	2.84667	1.38333
9	Darmian, M. A	2021-2022	Whole compound	curcumin	8	11	5.98	0.19	-0.71	0.6
9	Darmian, M. A	2021-2022	Excluded	excluded	8	11	6.28	0.05	-0.31	0.03
9	Darmian, M. A	2021-2022	Whole compound	curcumin	8	11	6.41	0.06	-0.14	0.1
9	Darmian, M. A	2021-2022	Control	control	8	11	6.9	0.13	0.27	0.05
11	Funamoto M	2019	Bioavailability-enhanced Extract	curcumin	12	15
11	Funamoto M	2019	Control	control	12	18
12	Hodaei, H	2019	Extraction product	curcumin	10	25	9.4	6	0.2	3
12	Hodaei, H	2019	Control	control	10	28	9.7	4.7	1.4	1.3
14	Karandish, M.	2021-2022	Control	control	12	21	19.09	4.43
14	Karandish, M.	2021-2022	Extraction product	curcumin	12	21	15.42	2.71
14	Karandish, M.	2021-2022	Excluded	excluded	12	21	15.45	2.93
14	Karandish, M.	2021-2022	Extraction product	curcumin	12	21	16.92	2.97
15	Khajehdehi P	2011	Whole compound	curcumin	8	20
15	Khajehdehi P	2011	Control	control	8	20
16	Maithili KSN	2015	Control	control	4	30	19	13
16	Maithili KSN	2015	Whole compound	curcumin	4	30	22	12
17	Mokhtari, M	2021	Bioavailability-enhanced Extract	curcumin	12	30	10.6	5.5
17	Mokhtari, M	2021	Control	control	12	30	12.9	3.7
18	Na LX	2013	Extraction product	curcumin	12	55
18	Na LX	2013	Control	control	12	54
19	Neta, J. F. F.	2021	Extraction product	curcumin	16	38	12.1	7.9	-0.06	6.345
19	Neta, J. F. F.	2021	Control	control	16	38	10	6.9	-0.46	3.868
20	Panahi Y	2014-2015	Bioavailability-enhanced Extract	curcumin	8	59
20	Panahi Y	2014-2015	Control	control	8	58
20	Panahi Y	2017-2018	Bioavailability-enhanced Extract	curcumin	12	61	19	2	-0.9	3
20	Panahi Y	2017-2018	Control	control	12	57	21	2	-0.7	2
21	Rahimi HR	2016	Bioavailability-enhanced Extract	curcumin	12	39
21	Rahimi HR	2016	Control	control	12	41
22	Saberi‐Karimian, M.	2018	Bioavailability-enhanced Extract	curcumin	6	40
22	Saberi‐Karimian, M.	2018	Whole compound	curcumin	6	40
22	Saberi‐Karimian, M.	2018	Control	control	6	40
23	Sousa, D. F. D	2021	Control	control	16	46	10.04	6.94
23	Sousa, D. F. D	2021	Bioavailability-enhanced Extract	curcumin	16	47	12.18	7.9
24	Thota RN	2019	Control	control	12	19
24	Thota RN	2019	Bioavailability-enhanced Extract	curcumin	12	20
24	Thota RN	2019	Excluded	excluded	12	20
24	Thota RN	2019	Bioavailability-enhanced Extract	curcumin	12	22
25	Usharani P	2008	Extraction product	curcumin	8	23
25	Usharani P	2008	Control	control	8	21
27	Yang Y	2014	Extraction product	curcumin	12	33
27	Yang Y	2014	Control	control	12	32
10	Dastani M.	2022	Bioavailability-enhanced Extract	curcumin	12	32
10	Dastani M.	2022	Control	control	12	32
26	Vanaie A.	2022	Extraction product	curcumin	16	60
26	Vanaie A.	2022	Control	control	16	60
13	Jiménez-Osorio AS	2016	Whole compound	curcumin	8	28
13	Jiménez-Osorio AS	2016	Control	control	8	23

## Sheet: BMI
no	author	year	Type of curcumin product	treatment	duration_of_outcome_measurement_(wk)	n	post	post_sd	md	md_sd
1	Adab, Z	2019	Whole compound	curcumin	8	40	28.26	3.45	-0.71	0.63
1	Adab, Z	2019	Control	control	8	40	28.68	4.86	0.14	0.8
2	Adibian M	2019	Extraction product	curcumin	10	25
2	Adibian M	2019	Control	control	10	28
3	Alidadi, M.	2021	Extraction product	curcumin	12	33			-0.17	0.75
3	Alidadi, M.	2021	Control	control	12	33			0.13	0.52
4	Amin F	2015	Whole compound	curcumin	8	63	27.2	5.03
4	Amin F	2015	Control	control	8	63	27.3	3.6
5	Asadi S	2019	Bioavailability-enhanced Extract	curcumin	8	40	31.01	4.1	-0.17	0.4
5	Asadi S	2019	Control	control	8	40	30.8	3.7	-0.005	0.6
6	Bateni, Z	2021-2022	Bioavailability-enhanced Extract	curcumin	12	25	29.8	4.5	-0.2	1.06
6	Bateni, Z	2021-2022	Control	control	12	25	29.1	4.1	-0.3	1.3
7	Chuengsamarn S	2012	Extraction product	curcumin	12	118
7	Chuengsamarn S	2012	Control	control	12	116
8	Chuengsamarn, S	2014	Extraction product	curcumin	12	106	26.27	4.25059
8	Chuengsamarn, S	2014	Control	control	12	107	26.95	5.2
9	Darmian, M. A	2021-2022	Whole compound	curcumin	8	11	26.99	2.24	-1.16	1.22
9	Darmian, M. A	2021-2022	Excluded	excluded	8	11	27.14	1.07	-0.98	0.16
9	Darmian, M. A	2021-2022	Whole compound	curcumin	8	11	27.94	0.13	-1.36	0.17
9	Darmian, M. A	2021-2022	Control	control	8	11	30.12	0.88	1.1	0.16
11	Funamoto M	2019	Bioavailability-enhanced Extract	curcumin	12	15	24.8	4.5
11	Funamoto M	2019	Control	control	12	18	24.9	2.6
12	Hodaei, H	2019	Extraction product	curcumin	10	25	28.9	3.73	0.3	0.03
12	Hodaei, H	2019	Control	control	10	28	28.1	2.5	0.1	0
14	Karandish, M.	2021-2022	Control	control	12	21	30.05	2.65	-0.92	0.85
14	Karandish, M.	2021-2022	Extraction product	curcumin	12	21	28.78	2.86	-1.96	1.299
14	Karandish, M.	2021-2022	Excluded	excluded	12	21	28.1	2.26	-1.85	1.01
14	Karandish, M.	2021-2022	Extraction product	curcumin	12	21	27.86	2.55	-2.09	1.17
15	Khajehdehi P	2011	Whole compound	curcumin	8	20
15	Khajehdehi P	2011	Control	control	8	20
16	Maithili KSN	2015	Control	control	4	30
16	Maithili KSN	2015	Whole compound	curcumin	4	30
17	Mokhtari, M	2021	Bioavailability-enhanced Extract	curcumin	12	30	27.3	4.7
17	Mokhtari, M	2021	Control	control	12	30	29.9	5.2
18	Na LX	2013	Extraction product	curcumin	12	55	26.32	2.82
18	Na LX	2013	Control	control	12	54	26.77	3.73
19	Neta, J. F. F.	2021	Extraction product	curcumin	16	38	29.5	4.6	-0.13	0.296
19	Neta, J. F. F.	2021	Control	control	16	38	28.6	4.8	0.02	1.96
20	Panahi Y	2014-2015	Bioavailability-enhanced Extract	curcumin	8	59
20	Panahi Y	2014-2015	Control	control	8	58
20	Panahi Y	2017-2018	Bioavailability-enhanced Extract	curcumin	12	61	26.04	2.35	-0.5	0.5
20	Panahi Y	2017-2018	Control	control	12	57	27.57	1.63	0.2	0.7
21	Rahimi HR	2016	Bioavailability-enhanced Extract	curcumin	12	39	25.57	2.71	-1.34	1.88
21	Rahimi HR	2016	Control	control	12	41	27.5	3.38	0.22	1.31
22	Saberi‐Karimian, M.	2018	Bioavailability-enhanced Extract	curcumin	6	40			-0.19	0.68
22	Saberi‐Karimian, M.	2018	Whole compound	curcumin	6	40			-0.3	0.76
22	Saberi‐Karimian, M.	2018	Control	control	6	40			-0.1	0.77
23	Sousa, D. F. D	2021	Control	control	16	46	28.61	4.84
23	Sousa, D. F. D	2021	Bioavailability-enhanced Extract	curcumin	16	47	29.52	4.68
24	Thota RN	2019	Control	control	12	19
24	Thota RN	2019	Bioavailability-enhanced Extract	curcumin	12	20
24	Thota RN	2019	Excluded	excluded	12	20
24	Thota RN	2019	Bioavailability-enhanced Extract	curcumin	12	22
25	Usharani P	2008	Extraction product	curcumin	8	23
25	Usharani P	2008	Control	control	8	21
27	Yang Y	2014	Extraction product	curcumin	12	33	33.7	5.15	-0.01	0.985901
27	Yang Y	2014	Control	control	12	32	28.88	4.88	-0.01	2.10021
10	Dastani M.	2022	Bioavailability-enhanced Extract	curcumin	12	32
10	Dastani M.	2022	Control	control	12	32
26	Vanaie A.	2022	Extraction product	curcumin	16	60
26	Vanaie A.	2022	Control	control	16	60
13	Jiménez-Osorio AS	2016	Whole compound	curcumin	8	28	29.9	6.3498
13	Jiménez-Osorio AS	2016	Control	control	8	23	26.8	8.6325

## Sheet: TC
no	author	year	Type of curcumin product	treatment	duration_of_outcome_measurement_(wk)	n	post	post_sd	md	md_sd
1	Adab, Z	2019	Whole compound	curcumin	8	40	149.82	35.67	0.97	19.21
1	Adab, Z	2019	Control	control	8	40	176.88	37.58	21.52	37.09
2	Adibian M	2019	Extraction product	curcumin	10	25	163	39	-4.3	22.3
2	Adibian M	2019	Control	control	10	28	175	47	-5	31
3	Alidadi, M.	2021	Extraction product	curcumin	12	33			-5.34	23.41
3	Alidadi, M.	2021	Control	control	12	33			-2.92	6.33
4	Amin F	2015	Whole compound	curcumin	8	63	165	26.4
4	Amin F	2015	Control	control	8	63	179.2	28.9
5	Asadi S	2019	Bioavailability-enhanced Extract	curcumin	8	40
5	Asadi S	2019	Control	control	8	40
6	Bateni, Z	2021-2022	Bioavailability-enhanced Extract	curcumin	12	25	174.5	34.9	-5.1	37.4
6	Bateni, Z	2021-2022	Control	control	12	25	175.6	32.5	-15.5	34.5
7	Chuengsamarn S	2012	Extraction product	curcumin	12	118
7	Chuengsamarn S	2012	Control	control	12	116
8	Chuengsamarn, S	2014	Extraction product	curcumin	12	106	187.51	40.7945
8	Chuengsamarn, S	2014	Control	control	12	107	196.29	42.9
9	Darmian, M. A	2021-2022	Whole compound	curcumin	8	11	183.45	4.34	-26.63	0.57
9	Darmian, M. A	2021-2022	Excluded	excluded	8	11	195.09	3.43	-21.79	2.59
9	Darmian, M. A	2021-2022	Whole compound	curcumin	8	11	204.42	2.17	-5.66	1.75
9	Darmian, M. A	2021-2022	Control	control	8	11	217.45	5.11	4.13	1.91
11	Funamoto M	2019	Bioavailability-enhanced Extract	curcumin	12	15
11	Funamoto M	2019	Control	control	12	18
12	Hodaei, H	2019	Extraction product	curcumin	10	25
12	Hodaei, H	2019	Control	control	10	28
14	Karandish, M.	2021-2022	Control	control	12	21	184.25	24.4	-2.25	5.87
14	Karandish, M.	2021-2022	Extraction product	curcumin	12	21	175.71	17.01	-13.24	11.52
14	Karandish, M.	2021-2022	Excluded	excluded	12	21	172.67	21.34	-9.86	10.94
14	Karandish, M.	2021-2022	Extraction product	curcumin	12	21	170.95	13.45	-10.4	9.98
15	Khajehdehi P	2011	Whole compound	curcumin	8	20	187.5	59.2	-26.7	74.4
15	Khajehdehi P	2011	Control	control	8	20	163.7	46.5	-23.8	60.1
16	Maithili KSN	2015	Control	control	4	30	178.1	24.8
16	Maithili KSN	2015	Whole compound	curcumin	4	30	176.6	14.32
17	Mokhtari, M	2021	Bioavailability-enhanced Extract	curcumin	12	30	148.8	33.4
17	Mokhtari, M	2021	Control	control	12	30	165	44.2
18	Na LX	2013	Extraction product	curcumin	12	55	215.78	41.76
18	Na LX	2013	Control	control	12	54	228.15	46.02
19	Neta, J. F. F.	2021	Extraction product	curcumin	16	38
19	Neta, J. F. F.	2021	Control	control	16	38
20	Panahi Y	2014-2015	Bioavailability-enhanced Extract	curcumin	8	59			-22.83	31.58
20	Panahi Y	2014-2015	Control	control	8	58			0	7.63
20	Panahi Y	2017-2018	Bioavailability-enhanced Extract	curcumin	12	61	195.48	33.39
20	Panahi Y	2017-2018	Control	control	12	57	213.98	55.12
21	Rahimi HR	2016	Bioavailability-enhanced Extract	curcumin	12	39	158.62	44.06	-15.45	44.75
21	Rahimi HR	2016	Control	control	12	41	149	24.62	-13.11	36.74
22	Saberi‐Karimian, M.	2018	Bioavailability-enhanced Extract	curcumin	6	40			-9.25	2.79
22	Saberi‐Karimian, M.	2018	Whole compound	curcumin	6	40			-4.2	2.95
22	Saberi‐Karimian, M.	2018	Control	control	6	40			-22.08	3.32
23	Sousa, D. F. D	2021	Control	control	16	46	85.9	50.01
23	Sousa, D. F. D	2021	Bioavailability-enhanced Extract	curcumin	16	47	187.57	46.18
24	Thota RN	2019	Control	control	12	19			0	0.572316
24	Thota RN	2019	Bioavailability-enhanced Extract	curcumin	12	20			4.00931	1.67054
24	Thota RN	2019	Excluded	excluded	12	20			0	0.835272
24	Thota RN	2019	Bioavailability-enhanced Extract	curcumin	12	22			5.63809	1.48493
25	Usharani P	2008	Extraction product	curcumin	8	23	185.34	34.35
25	Usharani P	2008	Control	control	8	21	198.76	35.09
27	Yang Y	2014	Extraction product	curcumin	12	33	175.86	30.63	-19.24	39.76
27	Yang Y	2014	Control	control	12	32	167.53	37.6	-12.53	39.53
10	Dastani M.	2022	Bioavailability-enhanced Extract	curcumin	12	32	138.81	31.38	-10.12	4.57
10	Dastani M.	2022	Control	control	12	32	138.34	42.05	0.46	3.49
26	Vanaie A.	2022	Extraction product	curcumin	16	60
26	Vanaie A.	2022	Control	control	16	60
13	Jiménez-Osorio AS	2016	Whole compound	curcumin	8	28
13	Jiménez-Osorio AS	2016	Control	control	8	23

## Sheet: TG
no	author	year	Type of curcumin product	treatment	duration_of_outcome_measurement_(wk)	n	post	post_sd	md	md_sd
1	Adab, Z	2019	Whole compound	curcumin	8	40	141.74	52.02	-39.82	58.8
1	Adab, Z	2019	Control	control	8	40	197.05	96.98	33	67.79
2	Adibian M	2019	Extraction product	curcumin	10	25	109	36	-14.2	30.6
2	Adibian M	2019	Control	control	10	28	121	44	-5.2	36.6
3	Alidadi, M.	2021	Extraction product	curcumin	12	33			-14.28	43.41
3	Alidadi, M.	2021	Control	control	12	33			-25.35	65.66
4	Amin F	2015	Whole compound	curcumin	8	63	153.9	31.4
4	Amin F	2015	Control	control	8	63	162.3	32.2
5	Asadi S	2019	Bioavailability-enhanced Extract	curcumin	8	40
5	Asadi S	2019	Control	control	8	40
6	Bateni, Z	2021-2022	Bioavailability-enhanced Extract	curcumin	12	25	201.7	89.06	-60.5	121.7
6	Bateni, Z	2021-2022	Control	control	12	25	224.09	94.05	13.1	78.1
7	Chuengsamarn S	2012	Extraction product	curcumin	12	118
7	Chuengsamarn S	2012	Control	control	12	116
8	Chuengsamarn, S	2014	Extraction product	curcumin	12	106	114.27	62.1867
8	Chuengsamarn, S	2014	Control	control	12	107	167.24	98.2
9	Darmian, M. A	2021-2022	Whole compound	curcumin	8	11	164.11	2.23	-17.07	3.05
9	Darmian, M. A	2021-2022	Excluded	excluded	8	11	173.11	2.33	-10.91	4.43
9	Darmian, M. A	2021-2022	Whole compound	curcumin	8	11	177.86	4.13	-3.83	2.91
9	Darmian, M. A	2021-2022	Control	control	8	11	186.22	2.88	2.99	1.63
11	Funamoto M	2019	Bioavailability-enhanced Extract	curcumin	12	15	150.25	37.66
11	Funamoto M	2019	Control	control	12	18	142.15	31.01
12	Hodaei, H	2019	Extraction product	curcumin	10	25
12	Hodaei, H	2019	Control	control	10	28
14	Karandish, M.	2021-2022	Control	control	12	21	123.1	18.6	-9.45	10.51
14	Karandish, M.	2021-2022	Extraction product	curcumin	12	21	107.48	11.9	-24	18.97
14	Karandish, M.	2021-2022	Excluded	excluded	12	21	114.52	16.93	-11.24	13.821
14	Karandish, M.	2021-2022	Extraction product	curcumin	12	21	111.6	18.01	-14.5	12.094
15	Khajehdehi P	2011	Whole compound	curcumin	8	20	196.7	118.1	-39.5	103.9
15	Khajehdehi P	2011	Control	control	8	20	190.5	129.9	-20.5	101.1
16	Maithili KSN	2015	Control	control	4	30	123.4	23.8
16	Maithili KSN	2015	Whole compound	curcumin	4	30	125.7	29.21
17	Mokhtari, M	2021	Bioavailability-enhanced Extract	curcumin	12	30	138.9	72.6
17	Mokhtari, M	2021	Control	control	12	30	147.7	47
18	Na LX	2013	Extraction product	curcumin	12	55	157.65	49.6
18	Na LX	2013	Control	control	12	54	186.88	66.43
19	Neta, J. F. F.	2021	Extraction product	curcumin	16	38	186.2	82.8	-49.1	109.424
19	Neta, J. F. F.	2021	Control	control	16	38	154.3	78.2	-0.14	31.334
20	Panahi Y	2014-2015	Bioavailability-enhanced Extract	curcumin	8	59			-15.98	22.344
20	Panahi Y	2014-2015	Control	control	8	58			2.16	39.832
20	Panahi Y	2017-2018	Bioavailability-enhanced Extract	curcumin	12	61	205.48	64.52
20	Panahi Y	2017-2018	Control	control	12	57	187.06	44.34
21	Rahimi HR	2016	Bioavailability-enhanced Extract	curcumin	12	39	131	46.59	-6.7	67.52
21	Rahimi HR	2016	Control	control	12	41	113	44.83	-15.33	37.39
22	Saberi‐Karimian, M.	2018	Bioavailability-enhanced Extract	curcumin	6	40			-4.33	47.82
22	Saberi‐Karimian, M.	2018	Whole compound	curcumin	6	40			-15.33	32.43
22	Saberi‐Karimian, M.	2018	Control	control	6	40			-26	48.64
23	Sousa, D. F. D	2021	Control	control	16	46	154.36	79.27
23	Sousa, D. F. D	2021	Bioavailability-enhanced Extract	curcumin	16	47	186.24	82.82
24	Thota RN	2019	Control	control	12	19
24	Thota RN	2019	Bioavailability-enhanced Extract	curcumin	12	20
24	Thota RN	2019	Excluded	excluded	12	20
24	Thota RN	2019	Bioavailability-enhanced Extract	curcumin	12	22
25	Usharani P	2008	Extraction product	curcumin	8	23	165.26	25.78
25	Usharani P	2008	Control	control	8	21	168.14	47.1
27	Yang Y	2014	Extraction product	curcumin	12	33	160.79	75.46	-65.31	155.33
27	Yang Y	2014	Control	control	12	32	144.65	56.06	-14.8	55.2
10	Dastani M.	2022	Bioavailability-enhanced Extract	curcumin	12	32	156.71	73.19	-17.78	12.57
10	Dastani M.	2022	Control	control	12	32	128.03	70.3	-10.59	5.41
26	Vanaie A.	2022	Extraction product	curcumin	16	60	191.08	99.8
26	Vanaie A.	2022	Control	control	16	60	183	120.19
13	Jiménez-Osorio AS	2016	Whole compound	curcumin	8	28	162.3	70.9061
13	Jiménez-Osorio AS	2016	Control	control	8	23	189	108.865

## Sheet: LDL
no	author	year	Type of curcumin product	treatment	duration_of_outcome_measurement_(wk)	n	post	post_sd	md	md_sd
1	Adab, Z	2019	Whole compound	curcumin	8	40	75.23	18.84	-7.33	16.75
1	Adab, Z	2019	Control	control	8	40	89.05	21.46	2.44	24.76
2	Adibian M	2019	Extraction product	curcumin	10	25	108	36	-3.7	21.4
2	Adibian M	2019	Control	control	10	28	118	47	-7.6	34.7
3	Alidadi, M.	2021	Extraction product	curcumin	12	33			0.63	17.9
3	Alidadi, M.	2021	Control	control	12	33			2.35	29.08
4	Amin F	2015	Whole compound	curcumin	8	63	105.4	20.5
4	Amin F	2015	Control	control	8	63	138.9	13.2
5	Asadi S	2019	Bioavailability-enhanced Extract	curcumin	8	40
5	Asadi S	2019	Control	control	8	40
6	Bateni, Z	2021-2022	Bioavailability-enhanced Extract	curcumin	12	25	86.4	39.8	1.6	42.9
6	Bateni, Z	2021-2022	Control	control	12	25	93.9	40.9	-14.9	42.6
7	Chuengsamarn S	2012	Extraction product	curcumin	12	118
7	Chuengsamarn S	2012	Control	control	12	116
8	Chuengsamarn, S	2014	Extraction product	curcumin	12	106	105.05	30.9441
8	Chuengsamarn, S	2014	Control	control	12	107	114.05	32.2
9	Darmian, M. A	2021-2022	Whole compound	curcumin	8	11	119.27	3.87	-13.82	2.36
9	Darmian, M. A	2021-2022	Excluded	excluded	8	11	126.09	2.24	-10.94	0.97
9	Darmian, M. A	2021-2022	Whole compound	curcumin	8	11	131.24	2.6	-4.89	1.95
9	Darmian, M. A	2021-2022	Control	control	8	11	138.81	3.76	3.65	0.79
11	Funamoto M	2019	Bioavailability-enhanced Extract	curcumin	12	15	102.3	18.8
11	Funamoto M	2019	Control	control	12	18	95	20.3
12	Hodaei, H	2019	Extraction product	curcumin	10	25
12	Hodaei, H	2019	Control	control	10	28
14	Karandish, M.	2021-2022	Control	control	12	21	109.48	22.77	-2.26	6.83
14	Karandish, M.	2021-2022	Extraction product	curcumin	12	21	97.74	18.9	-16.89	11.68
14	Karandish, M.	2021-2022	Excluded	excluded	12	21	94.86	23.78	-15.96	14.82
14	Karandish, M.	2021-2022	Extraction product	curcumin	12	21	92.93	15.65	-17.93	10.06
15	Khajehdehi P	2011	Whole compound	curcumin	8	20	110.3	41.9	-3.8	48.9
15	Khajehdehi P	2011	Control	control	8	20	84.4	12.2	-23.7	43.4
16	Maithili KSN	2015	Control	control	4	30	116.8	27
16	Maithili KSN	2015	Whole compound	curcumin	4	30	113.2	15.3
17	Mokhtari, M	2021	Bioavailability-enhanced Extract	curcumin	12	30	79.9	22
17	Mokhtari, M	2021	Control	control	12	30	96.2	41.2
18	Na LX	2013	Extraction product	curcumin	12	55	146.95	39.83
18	Na LX	2013	Control	control	12	54	160.48	45.24
19	Neta, J. F. F.	2021	Extraction product	curcumin	16	38	95.9	37.7	-22.4	32.009
19	Neta, J. F. F.	2021	Control	control	16	38	98.2	40.9	-9.7	31.076
20	Panahi Y	2014-2015	Bioavailability-enhanced Extract	curcumin	8	59			-24.88	36.876
20	Panahi Y	2014-2015	Control	control	8	58			4.7	15.025
20	Panahi Y	2017-2018	Bioavailability-enhanced Extract	curcumin	12	61	160.94	28.32
20	Panahi Y	2017-2018	Control	control	12	57	168.9	29.91
21	Rahimi HR	2016	Bioavailability-enhanced Extract	curcumin	12	39	91.04	28.72	-16.41	30.93
21	Rahimi HR	2016	Control	control	12	41	84	12.59	-8.95	25.51
22	Saberi‐Karimian, M.	2018	Bioavailability-enhanced Extract	curcumin	6	40			-7.62	21.46
22	Saberi‐Karimian, M.	2018	Whole compound	curcumin	6	40			-1.19	29.05
22	Saberi‐Karimian, M.	2018	Control	control	6	40			-13.81	26.33
23	Sousa, D. F. D	2021	Control	control	16	46	98.21	40.95
23	Sousa, D. F. D	2021	Bioavailability-enhanced Extract	curcumin	16	47	95.94	37.78
24	Thota RN	2019	Control	control	12	19			-3.96754	1.1833
24	Thota RN	2019	Bioavailability-enhanced Extract	curcumin	12	20			-2.16552	1.94123
24	Thota RN	2019	Excluded	excluded	12	20			4.29237	1.38439
24	Thota RN	2019	Bioavailability-enhanced Extract	curcumin	12	22			8.54607	2.297
25	Usharani P	2008	Extraction product	curcumin	8	23	111.34	37.65
25	Usharani P	2008	Control	control	8	21	122.18	35.56
27	Yang Y	2014	Extraction product	curcumin	12	33	106.51	25.02	-14.03	8.33
27	Yang Y	2014	Control	control	12	32	102.75	26.76	-4.28	22.73
10	Dastani M.	2022	Bioavailability-enhanced Extract	curcumin	12	32	74.56	19.95	-12.68	2.87
10	Dastani M.	2022	Control	control	12	32	70.65	24.23	-9.34	2.69
26	Vanaie A.	2022	Extraction product	curcumin	16	60	90.94	37.28
26	Vanaie A.	2022	Control	control	16	60	92.72	35.59
13	Jiménez-Osorio AS	2016	Whole compound	curcumin	8	28
13	Jiménez-Osorio AS	2016	Control	control	8	23

## Sheet: HDL
no	author	year	Type of curcumin product	treatment	duration_of_outcome_measurement_(wk)	n	post	post_sd	md	md_sd
1	Adab, Z	2019	Whole compound	curcumin	8	40	37.07	9.12	-1.71	5.61
1	Adab, Z	2019	Control	control	8	40	42.11	9.39	-2.52	21.46
2	Adibian M	2019	Extraction product	curcumin	10	25	30	2	0.3	2.2
2	Adibian M	2019	Control	control	10	28	32	5	2.8	5.3
3	Alidadi, M.	2021	Extraction product	curcumin	12	33			-3.12	6.11
3	Alidadi, M.	2021	Control	control	12	33			-0.21	8.81
4	Amin F	2015	Whole compound	curcumin	8	63	35.5	7
4	Amin F	2015	Control	control	8	63	33.4	7.7
5	Asadi S	2019	Bioavailability-enhanced Extract	curcumin	8	40
5	Asadi S	2019	Control	control	8	40
6	Bateni, Z	2021-2022	Bioavailability-enhanced Extract	curcumin	12	25	45.6	13.04	3.2	13.07
6	Bateni, Z	2021-2022	Control	control	12	25	38.6	10.5	-2.7	12.7
7	Chuengsamarn S	2012	Extraction product	curcumin	12	118
7	Chuengsamarn S	2012	Control	control	12	116
8	Chuengsamarn, S	2014	Extraction product	curcumin	12	106	55.79	10.7459
8	Chuengsamarn, S	2014	Control	control	12	107	48.94	12.7
9	Darmian, M. A	2021-2022	Whole compound	curcumin	8	11	43.21	3.45	10.02	0.62
9	Darmian, M. A	2021-2022	Excluded	excluded	8	11	38.05	1.02	6.92	1.84
9	Darmian, M. A	2021-2022	Whole compound	curcumin	8	11	36.55	1.82	4.38	0.84
9	Darmian, M. A	2021-2022	Control	control	8	11	30.19	1.44	-2.03	0.71
11	Funamoto M	2019	Bioavailability-enhanced Extract	curcumin	12	15	61.7	14.1
11	Funamoto M	2019	Control	control	12	18	52.5	12.6
12	Hodaei, H	2019	Extraction product	curcumin	10	25
12	Hodaei, H	2019	Control	control	10	28
14	Karandish, M.	2021-2022	Control	control	12	21	50.15	5.34	1.9	1.41
14	Karandish, M.	2021-2022	Extraction product	curcumin	12	21	56.47	6.14	9.48	4.14
14	Karandish, M.	2021-2022	Excluded	excluded	12	21	54.9	6.8	7.76	6.4
14	Karandish, M.	2021-2022	Extraction product	curcumin	12	21	55.7	6.3	9.7	3.23
15	Khajehdehi P	2011	Whole compound	curcumin	8	20	40.4	9	-3.4	13.3
15	Khajehdehi P	2011	Control	control	8	20	36.2	9.6	-2.9	11.6
16	Maithili KSN	2015	Control	control	4	30	36.7	6.9
16	Maithili KSN	2015	Whole compound	curcumin	4	30	38.33	5.04
17	Mokhtari, M	2021	Bioavailability-enhanced Extract	curcumin	12	30	41.8	9.1
17	Mokhtari, M	2021	Control	control	12	30	39.3	5.1
18	Na LX	2013	Extraction product	curcumin	12	55	54.91	11.21
18	Na LX	2013	Control	control	12	54	51.82	8.89
19	Neta, J. F. F.	2021	Extraction product	curcumin	16	38	62.3	11.2	2.3	15.37
19	Neta, J. F. F.	2021	Control	control	16	38	61.2	12.7	-1.1	12.121
20	Panahi Y	2014-2015	Bioavailability-enhanced Extract	curcumin	8	59			5.46	6.932
20	Panahi Y	2014-2015	Control	control	8	58			1.2	6.932
20	Panahi Y	2017-2018	Bioavailability-enhanced Extract	curcumin	12	61	42.42	4.33
20	Panahi Y	2017-2018	Control	control	12	57	39.24	5.93
21	Rahimi HR	2016	Bioavailability-enhanced Extract	curcumin	12	39	60.95	15.68	1.83	13.11
21	Rahimi HR	2016	Control	control	12	41	55	11.09	2.11	6.91
22	Saberi‐Karimian, M.	2018	Bioavailability-enhanced Extract	curcumin	6	40			-0.92	5.53
22	Saberi‐Karimian, M.	2018	Whole compound	curcumin	6	40			0.18	8.58
22	Saberi‐Karimian, M.	2018	Control	control	6	40			-2.47	8.1
23	Sousa, D. F. D	2021	Control	control	16	46	61.28	12.77
23	Sousa, D. F. D	2021	Bioavailability-enhanced Extract	curcumin	16	47	62.39	11.24
24	Thota RN	2019	Control	control	12	19			0	0.591651
24	Thota RN	2019	Bioavailability-enhanced Extract	curcumin	12	20			0	0.610986
24	Thota RN	2019	Excluded	excluded	12	20			3.41069	0.483375
24	Thota RN	2019	Bioavailability-enhanced Extract	curcumin	12	22			0	0.73473
25	Usharani P	2008	Extraction product	curcumin	8	23	39.91	6.08
25	Usharani P	2008	Control	control	8	21	37.04	5.92
27	Yang Y	2014	Extraction product	curcumin	12	33	43.76	9.54	2.79	6.52
27	Yang Y	2014	Control	control	12	32	40.92	9.47	-0.57	8.67
10	Dastani M.	2022	Bioavailability-enhanced Extract	curcumin	12	32	36.71	7.71	7.59	1.08
10	Dastani M.	2022	Control	control	12	32	36.59	8.13	5.87	1.07
26	Vanaie A.	2022	Extraction product	curcumin	16	60	39.56	8.66
26	Vanaie A.	2022	Control	control	16	60	43.27	14.33
13	Jiménez-Osorio AS	2016	Whole compound	curcumin	8	28
13	Jiménez-Osorio AS	2016	Control	control	8	23

## Sheet: SBP
no	author	year	Type of curcumin product	treatment	duration_of_outcome_measurement_(wk)	n	post	post_sd	md	md_sd
1	Adab, Z	2019	Whole compound	curcumin	8	40
1	Adab, Z	2019	Control	control	8	40
2	Adibian M	2019	Extraction product	curcumin	10	25
2	Adibian M	2019	Control	control	10	28
3	Alidadi, M.	2021	Extraction product	curcumin	12	33
3	Alidadi, M.	2021	Control	control	12	33
4	Amin F	2015	Whole compound	curcumin	8	63	125.3	16
4	Amin F	2015	Control	control	8	63	125.5	14.7
5	Asadi S	2019	Bioavailability-enhanced Extract	curcumin	8	40
5	Asadi S	2019	Control	control	8	40
6	Bateni, Z	2021-2022	Bioavailability-enhanced Extract	curcumin	12	25	114.9	27.5
6	Bateni, Z	2021-2022	Control	control	12	25	132.1	20.1
7	Chuengsamarn S	2012	Extraction product	curcumin	12	118
7	Chuengsamarn S	2012	Control	control	12	116
8	Chuengsamarn, S	2014	Extraction product	curcumin	12	106	127.22	17.4123
8	Chuengsamarn, S	2014	Control	control	12	107	125.51	16.1
9	Darmian, M. A	2021-2022	Whole compound	curcumin	8	11	124.12	3.87	-8.97	0.25
9	Darmian, M. A	2021-2022	Excluded	excluded	8	11	128.05	2.23	-5.98	0.04
9	Darmian, M. A	2021-2022	Whole compound	curcumin	8	11	128.04	2.32	-2.98	0.84
9	Darmian, M. A	2021-2022	Control	control	8	11	133.75	3.16	1.73	0.41
11	Funamoto M	2019	Bioavailability-enhanced Extract	curcumin	12	15	130.1	20
11	Funamoto M	2019	Control	control	12	18	125.4	15.1
12	Hodaei, H	2019	Extraction product	curcumin	10	25	12	1.65	0	1.67
12	Hodaei, H	2019	Control	control	10	28	12	1.66	0	1.41
14	Karandish, M.	2021-2022	Control	control	12	21
14	Karandish, M.	2021-2022	Extraction product	curcumin	12	21
14	Karandish, M.	2021-2022	Excluded	excluded	12	21
14	Karandish, M.	2021-2022	Extraction product	curcumin	12	21
15	Khajehdehi P	2011	Whole compound	curcumin	8	20	125.8	10.9	-51.3	55.6
15	Khajehdehi P	2011	Control	control	8	20	123.6	11.9	-90.4	86.8
16	Maithili KSN	2015	Control	control	4	30
16	Maithili KSN	2015	Whole compound	curcumin	4	30
17	Mokhtari, M	2021	Bioavailability-enhanced Extract	curcumin	12	30
17	Mokhtari, M	2021	Control	control	12	30
18	Na LX	2013	Extraction product	curcumin	12	55
18	Na LX	2013	Control	control	12	54
19	Neta, J. F. F.	2021	Extraction product	curcumin	16	38	131.6	17.4	-6.3	11.704
19	Neta, J. F. F.	2021	Control	control	16	38	135.3	16.5	-7.8	7.221
20	Panahi Y	2014-2015	Bioavailability-enhanced Extract	curcumin	8	59	126.8	9.68	-8.76	16.42
20	Panahi Y	2014-2015	Control	control	8	58	129	7.95	-6.7	18.12
20	Panahi Y	2017-2018	Bioavailability-enhanced Extract	curcumin	12	61
20	Panahi Y	2017-2018	Control	control	12	57
21	Rahimi HR	2016	Bioavailability-enhanced Extract	curcumin	12	39
21	Rahimi HR	2016	Control	control	12	41
22	Saberi‐Karimian, M.	2018	Bioavailability-enhanced Extract	curcumin	6	40			-4.19	9.61
22	Saberi‐Karimian, M.	2018	Whole compound	curcumin	6	40			-4.22	9.27
22	Saberi‐Karimian, M.	2018	Control	control	6	40			-6.6	12.9
23	Sousa, D. F. D	2021	Control	control	16	46
23	Sousa, D. F. D	2021	Bioavailability-enhanced Extract	curcumin	16	47
24	Thota RN	2019	Control	control	12	19
24	Thota RN	2019	Bioavailability-enhanced Extract	curcumin	12	20
24	Thota RN	2019	Excluded	excluded	12	20
24	Thota RN	2019	Bioavailability-enhanced Extract	curcumin	12	22
25	Usharani P	2008	Extraction product	curcumin	8	23
25	Usharani P	2008	Control	control	8	21
27	Yang Y	2014	Extraction product	curcumin	12	33
27	Yang Y	2014	Control	control	12	32
10	Dastani M.	2022	Bioavailability-enhanced Extract	curcumin	12	32
10	Dastani M.	2022	Control	control	12	32
26	Vanaie A.	2022	Extraction product	curcumin	16	60
26	Vanaie A.	2022	Control	control	16	60
13	Jiménez-Osorio AS	2016	Whole compound	curcumin	8	28	128.7	23.2826
13	Jiménez-Osorio AS	2016	Control	control	8	23	123.1	17.265

[truncated: 5 more sheets: DBP, CRP, hs_CRP, uric_acid, IL_6]
